# Supplementary material for: 4-Anilino-3-nitro-N-phenyl­benzamide
Source: Acta Crystallogr Sect E Struct Rep Online. 2010 Nov 24;66(Pt 12):o3286–7. doi: 10.1107/S1600536810043849 (PMC3011462; doi:10.1107/S1600536810043849)
Supplement: Supplementary file 2 [file e-66-o3286-Isup2.hkl]

# 
# h,k,l, Fc-squared, Fo-squared, sigma(Fo-squared) and status flag 
# 
data_I
_shelx_title ' Z in P-1' 
_shelx_refln_list_code          4 
_shelx_F_calc_maximum      146.40 
_exptl_crystal_F_000       348.00 
_reflns_d_resolution_high  0.8324 
 
loop_ 
 _symmetry_equiv_pos_as_xyz 
 'x, y, z' 
 '-x, -y, -z' 
 
_cell_length_a     7.7930 
_cell_length_b     8.1580 
_cell_length_c    12.7880 
_cell_angle_alpha  84.730 
_cell_angle_beta   83.820 
_cell_angle_gamma  73.580 
 
_shelx_F_squared_multiplier     1.000 
 
loop_ 
 _refln_index_h 
 _refln_index_k 
 _refln_index_l 
 _refln_F_squared_calc 
 _refln_F_squared_meas 
 _refln_F_squared_sigma 
 _refln_observed_status 
   1   0   0      579.00      628.07      5.31 o 
   2   0   0       40.64       50.20      2.33 o 
   3   0   0      484.85      550.61      8.90 o 
   4   0   0       12.64       11.09      1.77 o 
   5   0   0        9.14        7.50      2.33 o 
   6   0   0        0.58        2.42      1.35 o 
   7   0   0       12.58       14.35      3.08 o 
   8   0   0        7.50        4.85      3.54 o 
  -8   1   0        1.28        0.47      2.61 o 
  -7   1   0       44.05       53.13      5.13 o 
  -6   1   0       53.94       54.62      4.71 o 
  -5   1   0       14.76       12.86      2.33 o 
  -4   1   0       11.87       10.77      1.86 o 
  -3   1   0      208.63      211.41      6.01 o 
  -2   1   0      550.42      600.90      8.30 o 
  -1   1   0     1212.46     1240.85      9.37 o 
   0   1   0       87.61       81.09      1.38 o 
   1   1   0      125.27      140.24      2.80 o 
   2   1   0    15004.79    14366.46    149.51 o 
   3   1   0      103.58      118.01      4.15 o 
   4   1   0      294.76      298.51      7.69 o 
   5   1   0        1.28        0.93      1.21 o 
   6   1   0       16.89       14.82      2.80 o 
   7   1   0       90.22       85.06      6.15 o 
   8   1   0       15.74       12.77      3.91 o 
   9   1   0       20.27       19.16      4.15 o 
  -8   2   0        3.22        4.01      3.08 o 
  -7   2   0       17.14       18.55      3.64 o 
  -6   2   0       20.24       16.92      3.36 o 
  -5   2   0       70.03       71.35      5.22 o 
  -4   2   0        5.33        7.32      1.63 o 
  -3   2   0       20.77       17.76      2.42 o 
  -2   2   0      271.77      291.94      6.66 o 
  -1   2   0        4.19        2.70      0.93 o 
   0   2   0      444.08      425.35      4.33 o 
   1   2   0     2110.83     2132.02     13.61 o 
   2   2   0     3893.17     3984.77     86.55 o 
   3   2   0      136.34      152.36      4.75 o 
   4   2   0        7.14       10.91      1.68 o 
   5   2   0        1.40       -0.23      1.58 o 
   6   2   0        5.47        9.23      2.38 o 
   7   2   0       27.57       26.94      3.50 o 
   8   2   0       13.17       17.15      4.19 o 
   9   2   0       23.41       15.80      4.89 o 
  -7   3   0        0.09        1.40      2.38 o 
  -6   3   0        2.56        0.00      2.89 o 
  -5   3   0        0.04       -2.61      2.61 o 
  -4   3   0        4.46        6.57      2.00 o 
  -3   3   0       14.93       13.05      2.33 o 
  -2   3   0       68.43       61.80      3.68 o 
  -1   3   0      266.42      246.87      6.48 o 
   0   3   0      477.84      493.76      5.88 o 
   1   3   0      317.52      313.66      6.52 o 
   2   3   0     1399.61     1446.06     14.45 o 
   3   3   0      535.01      554.99      9.79 o 
   4   3   0       97.70      102.58      4.89 o 
   5   3   0        8.01        6.11      2.00 o 
   6   3   0        6.68        5.31      2.28 o 
   7   3   0        1.42        2.14      1.72 o 
   8   3   0       13.75       23.49      3.78 o 
   9   3   0       99.24       96.20      7.78 o 
  -7   4   0        1.40        1.03      1.91 o 
  -6   4   0       17.14       17.90      3.36 o 
  -5   4   0        1.46        2.98      2.28 o 
  -4   4   0       12.10       10.49      3.26 o 
  -3   4   0        0.29        2.42      1.03 o 
  -2   4   0       15.64       18.60      2.38 o 
  -1   4   0      177.72      182.60      6.57 o 
   0   4   0     1021.13     1089.56     10.25 o 
   1   4   0      397.10      471.61      9.51 o 
   2   4   0      729.17      796.04     12.54 o 
   3   4   0      164.90      181.21      6.34 o 
   4   4   0      160.42      167.88      6.48 o 
   5   4   0        6.52        7.97      1.96 o 
   6   4   0       16.41       16.55      3.22 o 
   7   4   0        1.11        2.56      1.82 o 
   8   4   0        5.30       12.91      2.98 o 
   9   4   0        0.37        2.98      2.98 o 
  -6   5   0        7.36        7.88      3.91 o 
  -5   5   0        8.57       10.21      2.94 o 
  -4   5   0       14.19       10.72      2.98 o 
  -3   5   0       27.96       28.90      4.01 o 
  -2   5   0        0.86       -2.47      2.47 o 
  -1   5   0       49.75       40.08      4.05 o 
   0   5   0       14.37       13.75      1.61 o 
   1   5   0      108.43      113.35      5.59 o 
   2   5   0        0.69        1.12      1.44 o 
   3   5   0       21.69       32.11      3.45 o 
   4   5   0       20.39       23.72      2.94 o 
   5   5   0        3.99        1.77      2.19 o 
   6   5   0       14.64       11.14      3.54 o 
   7   5   0       29.66       32.30      4.24 o 
   8   5   0        1.07        3.17      2.94 o 
  -5   6   0       44.43       44.28      5.97 o 
  -4   6   0        0.37       -1.30      2.89 o 
  -3   6   0       28.28       26.52      4.33 o 
  -2   6   0        5.15        6.11      2.19 o 
  -1   6   0       17.75       19.34      2.94 o 
   0   6   0        0.27        2.25      0.90 o 
   1   6   0       31.74       23.26      3.22 o 
   2   6   0       45.08       41.20      4.05 o 
   3   6   0        0.74        3.68      2.00 o 
   4   6   0       26.26       19.99      3.50 o 
   5   6   0        0.51        0.00      1.82 o 
   6   6   0       10.53        8.58      2.98 o 
   7   6   0        1.04        0.84      2.61 o 
   8   6   0        7.16       12.86      2.98 o 
  -4   7   0        1.52       -0.51      2.66 o 
  -3   7   0        6.04        6.20      3.31 o 
  -2   7   0        5.25        1.21      2.89 o 
  -1   7   0      101.56       97.87      6.90 o 
   0   7   0        0.18       -0.37      3.96 o 
   1   7   0        0.13        1.68      1.77 o 
   2   7   0      128.10      132.92      7.36 o 
   3   7   0        3.77        3.36      2.42 o 
   4   7   0        0.03       -2.05      2.05 o 
   5   7   0        3.05       -0.75      2.75 o 
   6   7   0       20.68       24.05      3.45 o 
   7   7   0        1.25        1.82      2.66 o 
   8   7   0        1.34        0.00      3.54 o 
  -3   8   0        0.21       -1.03      3.26 o 
  -2   8   0        3.42        5.22      3.22 o 
  -1   8   0        6.14        4.38      3.17 o 
   0   8   0        6.57        4.44      2.10 o 
   1   8   0       62.95       54.06      5.31 o 
   2   8   0        9.47       12.91      2.61 o 
   3   8   0      100.92       87.81      6.85 o 
   4   8   0       21.81       22.09      3.50 o 
   5   8   0        6.62        3.03      3.54 o 
   6   8   0        1.61        1.86      2.70 o 
   7   8   0        3.86        0.00      3.50 o 
  -1   9   0        0.16       -3.08      3.36 o 
   0   9   0        9.95       17.95      2.39 o 
   1   9   0        2.12       -1.86      3.31 o 
   2   9   0        9.42        5.55      3.22 o 
   3   9   0        0.92       -2.98      2.98 o 
   4   9   0        6.92        9.46      3.36 o 
   5   9   0       26.57       19.25      4.29 o 
  -5  -9   1        8.71       10.49      3.12 o 
  -4  -9   1        3.25        2.42      2.28 o 
  -3  -9   1       15.50       11.23      3.03 o 
  -2  -9   1        2.32       -0.93      2.47 o 
  -1  -9   1        0.06       -1.44      2.70 o 
   0  -9   1        0.31        1.03      1.43 o 
  -7  -8   1       11.74       24.14      4.15 o 
  -6  -8   1        0.00       -1.91      2.42 o 
  -5  -8   1       62.16       54.44      5.36 o 
  -4  -8   1       13.22       11.23      3.31 o 
  -3  -8   1      130.55      134.09      7.74 o 
  -2  -8   1        0.03        0.79      1.77 o 
  -1  -8   1       12.85        8.86      2.75 o 
   0  -8   1        0.14       -1.81      1.81 o 
   1  -8   1       10.42       15.47      3.59 o 
   2  -8   1        0.33        3.36      2.66 o 
  -7  -7   1        2.01        2.80      2.80 o 
  -6  -7   1       36.64       32.44      4.85 o 
  -5  -7   1        1.02        1.17      2.19 o 
  -4  -7   1       17.61       17.57      3.96 o 
  -3  -7   1        1.55       -1.35      1.72 o 
  -2  -7   1       14.53       16.73      3.12 o 
  -1  -7   1       79.65       66.46      5.83 o 
   0  -7   1       21.20       19.65      2.96 o 
   1  -7   1       31.81       32.81      4.24 o 
   2  -7   1       24.74       17.85      3.78 o 
   3  -7   1       89.05      122.34      7.92 o 
   4  -7   1        0.02       -3.36      3.36 o 
  -8  -6   1       12.34        8.72      4.29 o 
  -7  -6   1        4.75        3.82      2.89 o 
  -6  -6   1        1.36       -2.66      2.75 o 
  -5  -6   1       33.04       31.93      4.15 o 
  -4  -6   1      222.91      227.49      9.27 o 
  -3  -6   1        3.41        2.89      1.82 o 
  -2  -6   1       48.13       50.06      4.43 o 
  -1  -6   1        0.31        1.68      0.98 o 
   0  -6   1       50.13       54.13      3.16 o 
   1  -6   1       24.97       18.32      3.31 o 
   2  -6   1       10.14       16.41      3.03 o 
   3  -6   1      259.44      277.91     11.42 o 
   4  -6   1       43.14       43.44      5.36 o 
   5  -6   1        0.37       -3.36      3.36 o 
  -8  -5   1        1.16        0.00      2.75 o 
  -7  -5   1        8.14        3.59      2.84 o 
  -6  -5   1        7.05        4.47      2.24 o 
  -5  -5   1      259.40      262.44      9.51 o 
  -4  -5   1      272.65      288.17      9.46 o 
  -3  -5   1       33.37       32.67      3.26 o 
  -2  -5   1       25.39       28.24      2.98 o 
  -1  -5   1      260.55      229.82      7.74 o 
   0  -5   1       13.81       13.62      1.55 o 
   1  -5   1        9.79        8.90      2.33 o 
   2  -5   1        3.36        5.69      1.72 o 
   3  -5   1      257.11      261.00     10.39 o 
   4  -5   1        5.73        7.78      2.80 o 
   5  -5   1       27.67       25.21      4.43 o 
   6  -5   1       77.78       80.12      8.16 o 
  -9  -4   1        7.70       10.67      4.38 o 
  -8  -4   1        0.11        1.30      2.28 o 
  -7  -4   1        1.66        2.61      2.47 o 
  -6  -4   1       69.47       95.92      5.83 o 
  -5  -4   1        0.09       -1.77      1.77 o 
  -4  -4   1        8.67        8.81      2.24 o 
  -3  -4   1     2168.76     2280.97     22.60 o 
  -2  -4   1     3136.55     3294.76     25.45 o 
  -1  -4   1       29.76       32.58      2.84 o 
   0  -4   1      192.43      193.78      4.58 o 
   1  -4   1      126.05      111.02      5.17 o 
   2  -4   1        0.07       -0.70      1.68 o 
   3  -4   1       12.82       12.21      2.33 o 
   4  -4   1       13.39       15.61      2.84 o 
   5  -4   1        1.62       -1.86      2.28 o 
   6  -4   1        0.06        2.19      1.82 o 
   7  -4   1        4.65        4.05      3.12 o 
  -9  -3   1        8.52        6.01      4.05 o 
  -8  -3   1        0.45        1.26      1.96 o 
  -7  -3   1        0.87        0.00      2.14 o 
  -6  -3   1        5.10        6.34      2.00 o 
  -5  -3   1        9.71        9.79      2.42 o 
  -4  -3   1      460.68      500.97     10.58 o 
  -3  -3   1       32.23       35.05      2.66 o 
  -2  -3   1        4.30        7.08      1.12 o 
  -1  -3   1     1064.07     1030.94     12.07 o 
   0  -3   1      237.35      259.44      4.45 o 
   1  -3   1      661.65      598.19     10.02 o 
   2  -3   1       17.22       20.13      2.24 o 
   3  -3   1       24.66       22.88      2.98 o 
   4  -3   1        2.47        3.82      1.68 o 
   5  -3   1      189.50      184.05      8.62 o 
   6  -3   1        2.81        2.75      2.75 o 
   7  -3   1       11.19       11.98      3.26 o 
  -9  -2   1        3.31        6.52      2.80 o 
  -8  -2   1        0.88        1.26      2.42 o 
  -7  -2   1       25.79       34.49      4.29 o 
  -6  -2   1        4.90        5.59      2.61 o 
  -5  -2   1        3.98        4.05      1.63 o 
  -4  -2   1      160.74      174.96      6.01 o 
  -3  -2   1        0.02        0.61      0.93 o 
  -2  -2   1      248.12      232.52      5.31 o 
  -1  -2   1     3410.43     3016.09     69.72 o 
   0  -2   1     1228.37     1182.14     13.40 o 
   1  -2   1      117.95      102.35      3.50 o 
   2  -2   1       10.79        8.76      1.49 o 
   3  -2   1        2.20        5.27      1.17 o 
   4  -2   1      295.50      288.40      8.76 o 
   5  -2   1       55.91       60.54      4.61 o 
   6  -2   1        1.38        0.00      2.42 o 
   7  -2   1        5.14        4.19      3.22 o 
   8  -2   1        3.02        3.96      2.80 o 
  -9  -1   1        2.35        2.05      2.38 o 
  -8  -1   1       62.47       45.67      5.36 o 
  -7  -1   1        1.44        1.44      2.42 o 
  -6  -1   1        6.99        4.15      2.33 o 
  -5  -1   1        1.09        5.22      1.63 o 
  -4  -1   1     2031.87     2138.77     20.51 o 
  -3  -1   1      106.71      112.55      4.19 o 
  -2  -1   1       51.05       55.69      2.52 o 
  -1  -1   1      207.07      221.15      3.78 o 
   0  -1   1     1722.33     1494.28     69.14 o 
   1  -1   1     2035.50     1931.75     12.07 o 
   2  -1   1      152.97      153.29      4.29 o 
   3  -1   1       32.42       39.94      2.66 o 
   4  -1   1       12.88        9.74      2.19 o 
   5  -1   1        4.56        6.80      1.86 o 
   6  -1   1       83.75       80.58      5.64 o 
   7  -1   1        2.81        5.08      2.19 o 
   8  -1   1        3.06        5.08      2.52 o 
  -8   0   1        2.81        3.59      2.28 o 
  -7   0   1        0.87        4.10      2.38 o 
  -6   0   1       57.57       49.78      4.47 o 
  -5   0   1       28.85       24.98      3.03 o 
  -4   0   1      265.57      274.05      7.60 o 
  -3   0   1      100.60      120.11      4.29 o 
  -2   0   1    21432.69    17974.27    174.68 o 
  -1   0   1      523.55      515.24      5.31 o 
   0   0   1     1140.10      914.09     14.55 o 
   1   0   1        4.22        5.55      0.75 o 
   2   0   1      738.66      802.05      8.67 o 
   3   0   1        1.65        1.68      0.89 o 
   4   0   1      211.95      201.25      6.34 o 
   5   0   1      152.58      162.00      6.52 o 
   6   0   1       44.02       37.01      4.05 o 
   7   0   1        0.08       -0.37      2.19 o 
   8   0   1        8.00        7.04      3.36 o 
  -8   1   1        0.29       -2.80      2.80 o 
  -7   1   1       19.93       17.01      3.50 o 
  -6   1   1        4.98        3.26      2.24 o 
  -5   1   1       56.87       63.20      4.61 o 
  -4   1   1       33.58       34.49      3.12 o 
  -3   1   1       69.72       62.55      3.45 o 
  -2   1   1      873.14      898.85     10.35 o 
  -1   1   1      337.54      348.48      5.17 o 
   0   1   1     1488.32     1320.27     20.18 o 
   1   1   1        0.02        1.44      0.56 o 
   2   1   1      423.26      450.50      6.43 o 
   3   1   1        1.75        4.38      1.17 o 
   4   1   1       69.08       82.91      4.05 o 
   5   1   1      194.23      213.69      7.18 o 
   6   1   1       12.99       12.72      2.84 o 
   7   1   1      129.43      142.29      7.88 o 
   8   1   1       22.74       24.52      3.96 o 
   9   1   1        4.29        6.52      2.52 o 
  -8   2   1        1.44       -2.66      2.66 o 
  -7   2   1       13.28       14.49      3.59 o 
  -6   2   1        4.44        2.84      2.38 o 
  -5   2   1       22.23       15.05      3.03 o 
  -4   2   1       80.41       91.02      4.94 o 
  -3   2   1      117.69      156.92      5.64 o 
  -2   2   1       11.78       14.82      1.86 o 
  -1   2   1       69.25       75.88      3.03 o 
   0   2   1     1470.85     1406.37     21.58 o 
   1   2   1     2406.55     2290.43     14.21 o 
   2   2   1      495.37      542.36      7.69 o 
   3   2   1        0.84       -0.28      1.03 o 
   4   2   1       54.30       48.19      3.26 o 
   5   2   1       29.55       36.40      3.22 o 
   6   2   1       54.15       72.71      5.17 o 
   7   2   1       22.82       24.65      3.96 o 
   8   2   1        2.36        0.84      2.94 o 
   9   2   1       22.85       15.71      3.87 o 
  -7   3   1        4.92        5.59      3.03 o 
  -6   3   1       17.17       17.34      3.68 o 
  -5   3   1        4.18        7.64      2.14 o 
  -4   3   1       12.17       10.77      2.38 o 
  -3   3   1      253.88      247.62      8.02 o 
  -2   3   1      866.97      911.34     13.75 o 
  -1   3   1      940.85      927.70     12.63 o 
   0   3   1     1510.22     1407.62     31.53 o 
   1   3   1      187.63      192.95      5.13 o 
   2   3   1      194.21      216.86      5.64 o 
   3   3   1       78.54       90.56      4.05 o 
   4   3   1        7.35        7.55      1.91 o 
   5   3   1       28.02       23.49      3.08 o 
   6   3   1       82.52       87.34      5.45 o 
   7   3   1       57.85       56.16      5.50 o 
   8   3   1       61.26       54.16      6.57 o 
   9   3   1        0.02       -1.96      2.75 o 
  -7   4   1        2.54        4.61      3.68 o 
  -6   4   1       17.31       25.07      3.82 o 
  -5   4   1        1.48        1.12      2.52 o 
  -4   4   1       23.70       23.68      3.17 o 
  -3   4   1        3.74        0.79      2.24 o 
  -2   4   1      448.50      475.81     11.37 o 
  -1   4   1      131.87      149.70      6.06 o 
   0   4   1     1767.48     1846.33     21.49 o 
   1   4   1      365.80      363.81      8.44 o 
   2   4   1        4.12        2.47      1.17 o 
   3   4   1       24.92       27.82      2.84 o 
   4   4   1      238.98      273.72      8.20 o 
   5   4   1        1.08        1.86      1.30 o 
   6   4   1        6.97        9.00      2.38 o 
   7   4   1       85.23       79.00      6.06 o 
   8   4   1        0.83        4.24      2.70 o 
   9   4   1       14.04       10.95      2.89 o 
  -6   5   1        0.38       -1.96      3.26 o 
  -5   5   1       41.98       36.40      5.59 o 
  -4   5   1        0.01       -2.10      2.10 o 
  -3   5   1        0.10        0.65      1.63 o 
  -2   5   1        4.45        3.40      1.68 o 
  -1   5   1        0.26        1.77      1.40 o 
   0   5   1       98.58      102.03      5.41 o 
   1   5   1       73.24       84.92      4.80 o 
   2   5   1       10.75       12.82      1.86 o 
   3   5   1       10.47       11.23      2.56 o 
   4   5   1        6.56       11.37      2.05 o 
   5   5   1        1.74        0.28      2.28 o 
   6   5   1       22.44       27.13      3.82 o 
   7   5   1       32.50       42.09      4.75 o 
   8   5   1       11.88        8.90      3.68 o 
   9   5   1        5.17        7.18      3.40 o 
  -5   6   1       52.81       57.61      7.13 o 
  -4   6   1       28.66       33.51      4.94 o 
  -3   6   1        3.23        3.40      1.96 o 
  -2   6   1       26.25       23.40      3.68 o 
  -1   6   1       55.58       63.85      5.03 o 
   0   6   1       51.47       53.01      3.32 o 
   1   6   1        0.62        1.07      1.44 o 
   2   6   1       37.26       35.00      3.82 o 
   3   6   1       29.91       33.42      3.64 o 
   4   6   1        0.31        1.21      1.58 o 
   5   6   1        1.24        1.63      1.96 o 
   6   6   1       42.80       47.59      5.08 o 
   7   6   1        0.62        2.89      2.52 o 
   8   6   1      167.38      138.51      9.93 o 
  -4   7   1        1.77        4.94      2.00 o 
  -3   7   1       49.58       50.66      6.06 o 
  -2   7   1       33.32       26.15      4.61 o 
  -1   7   1       41.19       40.97      4.19 o 
   0   7   1        1.80        4.44      1.34 o 
   1   7   1       14.30       13.89      2.94 o 
   2   7   1        6.97       10.49      2.80 o 
   3   7   1       10.57       12.35      2.61 o 
   4   7   1        3.60        3.82      2.05 o 
   5   7   1        0.07       -2.05      2.05 o 
   6   7   1        8.65        7.83      2.89 o 
   7   7   1       61.57       63.25      6.43 o 
   8   7   1       46.01       56.95      6.57 o 
  -3   8   1       11.49        5.69      3.96 o 
  -2   8   1        2.11        3.78      2.42 o 
  -1   8   1       25.40       28.43      4.24 o 
   0   8   1        1.84        3.79      1.53 o 
   1   8   1      208.19      183.30      9.46 o 
   2   8   1        1.54        5.45      1.44 o 
   3   8   1        6.21        2.75      2.75 o 
   4   8   1        0.51       -0.79      2.56 o 
   5   8   1       32.52       28.29      4.33 o 
   6   8   1       10.88       19.81      3.03 o 
   7   8   1        0.12        0.51      2.52 o 
  -1   9   1        0.07        0.00      2.19 o 
   0   9   1        9.52        9.96      3.38 o 
   1   9   1        0.21        1.40      2.14 o 
   2   9   1       10.55       11.47      2.98 o 
   3   9   1       25.41       17.01      4.24 o 
   4   9   1        0.02       -2.84      2.84 o 
   5   9   1        0.27       -0.98      1.96 o 
  -5  -9   2        4.97        2.56      3.73 o 
  -4  -9   2       32.87       31.83      4.61 o 
  -3  -9   2        4.64        2.38      2.84 o 
  -2  -9   2       11.56       13.80      3.45 o 
  -1  -9   2       13.76       16.41      3.68 o 
   0  -9   2       30.70       46.02      3.98 o 
  -6  -8   2       19.40       24.61      4.19 o 
  -5  -8   2       26.58       36.87      4.89 o 
  -4  -8   2        4.83        8.06      2.38 o 
  -3  -8   2       25.77       21.35      3.59 o 
  -2  -8   2       15.92       19.06      3.54 o 
  -1  -8   2       34.88       33.70      4.10 o 
   0  -8   2        0.58        3.85      1.65 o 
   1  -8   2        0.17        5.83      2.52 o 
   2  -8   2        1.91        2.42      2.84 o 
  -7  -7   2        4.69        3.36      3.54 o 
  -6  -7   2       30.24       22.04      4.66 o 
  -5  -7   2        5.04        2.38      2.56 o 
  -4  -7   2       11.22        7.36      3.40 o 
  -3  -7   2       17.62       19.67      3.50 o 
  -2  -7   2       69.12       69.68      5.50 o 
  -1  -7   2       68.47       65.99      5.87 o 
   0  -7   2        7.76        5.74      1.78 o 
   1  -7   2       76.91       79.79      6.66 o 
   2  -7   2       14.20       11.51      3.59 o 
   3  -7   2        2.65        3.17      3.17 o 
   4  -7   2        1.87       -1.03      2.66 o 
  -8  -6   2        2.49        0.00      2.98 o 
  -7  -6   2        0.01        1.77      2.33 o 
  -6  -6   2       12.86       13.61      3.26 o 
  -5  -6   2       45.46       38.08      4.71 o 
  -4  -6   2       25.92       27.40      3.59 o 
  -3  -6   2        8.98       14.59      2.56 o 
  -2  -6   2       46.30       44.79      4.38 o 
  -1  -6   2       43.32       42.13      3.68 o 
   0  -6   2      116.37      112.25      7.13 o 
   1  -6   2      324.77      355.56     11.51 o 
   2  -6   2       27.85       25.03      4.01 o 
   3  -6   2       44.18       43.72      4.71 o 
   4  -6   2        0.26       -3.03      3.03 o 
   5  -6   2       16.58       18.22      5.27 o 
  -8  -5   2        0.02        0.00      2.56 o 
  -7  -5   2       23.55       28.85      3.73 o 
  -6  -5   2      133.07      137.91      7.83 o 
  -5  -5   2       85.93       72.80      5.41 o 
  -4  -5   2       17.57       14.91      2.80 o 
  -3  -5   2        0.00        1.03      1.17 o 
  -2  -5   2       29.92       23.91      3.12 o 
  -1  -5   2        3.08        2.80      1.63 o 
   0  -5   2        5.75        9.78      3.38 o 
   1  -5   2      197.90      202.78      7.97 o 
   2  -5   2       67.17       69.35      4.99 o 
   3  -5   2       24.32       25.63      3.78 o 
   4  -5   2       60.62       70.61      6.11 o 
   5  -5   2       86.22       95.73      7.69 o 
   6  -5   2       27.68       22.28      4.47 o 
  -8  -4   2        4.17        4.94      2.84 o 
  -7  -4   2        6.70        4.99      2.84 o 
  -6  -4   2        8.43       14.12      2.56 o 
  -5  -4   2       86.17       88.32      5.45 o 
  -4  -4   2     1297.79     1442.43     19.67 o 
  -3  -4   2      149.56      141.96      5.83 o 
  -2  -4   2       24.55       23.72      2.70 o 
  -1  -4   2        4.70        0.56      1.54 o 
   0  -4   2        7.05        5.21      0.91 o 
   1  -4   2        0.71       -1.26      1.26 o 
   2  -4   2        0.11        0.23      1.03 o 
   3  -4   2      222.78      199.43      8.06 o 
   4  -4   2      100.29       88.97      6.34 o 
   5  -4   2        2.43        1.12      2.38 o 
   6  -4   2       33.87       40.55      5.22 o 
   7  -4   2       27.45       28.62      4.75 o 
  -9  -3   2        8.45        4.10      3.82 o 
  -8  -3   2        2.70       -2.19      3.22 o 
  -7  -3   2        0.49        0.00      2.38 o 
  -6  -3   2        1.57        3.12      2.38 o 
  -5  -3   2       13.19       17.15      2.47 o 
  -4  -3   2       12.74       12.54      2.10 o 
  -3  -3   2      378.90      398.16      8.81 o 
  -2  -3   2       98.49      107.61      4.43 o 
  -1  -3   2      240.54      219.80      5.83 o 
   0  -3   2       14.20        5.72      6.13 o 
   1  -3   2        5.21       -1.07      1.07 o 
   2  -3   2        7.42        5.59      1.49 o 
   3  -3   2      164.77      161.21      6.66 o 
   4  -3   2       94.00       99.69      5.78 o 
   5  -3   2      151.53      150.26      7.83 o 
   6  -3   2       14.91       13.00      3.12 o 
   7  -3   2        2.68        2.33      3.36 o 
  -9  -2   2        1.72        2.05      3.45 o 
  -8  -2   2       30.23       30.39      4.33 o 
  -7  -2   2        0.96        4.01      2.52 o 
  -6  -2   2      202.06      198.40      8.34 o 
  -5  -2   2       41.91       45.49      3.73 o 
  -4  -2   2       51.44       68.37      4.01 o 
  -3  -2   2      458.71      450.50      8.67 o 
  -2  -2   2     3495.75     3524.29     21.30 o 
  -1  -2   2     2194.86     2154.06     15.33 o 
   0  -2   2       12.32       13.80      1.02 o 
   1  -2   2        0.59        2.19      0.93 o 
   2  -2   2      134.56      133.53      4.66 o 
   3  -2   2      485.41      563.43     10.77 o 
   4  -2   2       76.76       66.51      4.66 o 
   5  -2   2      142.14      143.55      7.22 o 
   6  -2   2        0.09       -1.77      2.14 o 
   7  -2   2        4.42        4.24      2.24 o 
   8  -2   2        0.54       -2.98      2.98 o 
  -8  -1   2        7.35        4.38      2.80 o 
  -7  -1   2       10.39        9.23      2.75 o 
  -6  -1   2      423.76      404.17     12.02 o 
  -5  -1   2       13.83       13.10      2.56 o 
  -4  -1   2     2465.24     2537.68     22.88 o 
  -3  -1   2      333.20      338.22      7.50 o 
  -2  -1   2      448.19      446.21      7.08 o 
  -1  -1   2        2.36        2.61      0.65 o 
   0  -1   2      297.25      283.65      3.20 o 
   1  -1   2      320.86      318.00      5.31 o 
   2  -1   2        0.90        0.61      0.79 o 
   3  -1   2        7.73        8.02      1.49 o 
   4  -1   2        6.40        8.25      1.58 o 
   5  -1   2       15.51       19.90      2.94 o 
   6  -1   2      228.07      223.80      9.09 o 
   7  -1   2      196.89      183.49      9.23 o 
   8  -1   2       10.13        9.32      4.15 o 
  -8   0   2       11.79        8.67      3.40 o 
  -7   0   2        8.67        8.02      2.70 o 
  -6   0   2        4.03        4.43      2.24 o 
  -5   0   2      231.86      246.13      8.48 o 
  -4   0   2     1776.69     1824.74     19.95 o 
  -3   0   2       83.96       85.99      3.73 o 
  -2   0   2    16918.45    14321.21    166.06 o 
  -1   0   2      887.35      868.23      7.97 o 
   0   0   2       14.24       11.10      0.67 o 
   1   0   2     1450.69     1391.20      9.65 o 
   2   0   2      221.64      257.41      5.22 o 
   3   0   2        1.49        1.72      0.93 o 
   4   0   2        0.43       -0.56      1.21 o 
   5   0   2       25.59       24.47      2.94 o 
   6   0   2       10.62       10.30      2.75 o 
   7   0   2        9.23        5.87      2.94 o 
   8   0   2       23.57       19.34      4.47 o 
  -8   1   2        4.23        4.33      2.75 o 
  -7   1   2        4.80        8.06      2.66 o 
  -6   1   2        0.29        0.65      1.49 o 
  -5   1   2        1.52        1.91      1.40 o 
  -4   1   2       16.45       18.46      2.42 o 
  -3   1   2      221.13      242.21      6.76 o 
  -2   1   2       65.90       91.72      3.54 o 
  -1   1   2      366.76      367.12      5.73 o 
   0   1   2     4002.94     3122.37     42.40 o 
   1   1   2     1569.53     1494.67     10.25 o 
   2   1   2       17.94       12.26      1.35 o 
   3   1   2      879.28      947.37     11.65 o 
   4   1   2        1.11       -0.19      1.26 o 
   5   1   2        0.70        1.17      1.49 o 
   6   1   2        0.74        0.89      1.96 o 
   7   1   2       14.46       18.74      3.54 o 
   8   1   2       54.04       56.30      5.50 o 
   9   1   2        3.03        8.02      2.33 o 
  -8   2   2        0.19       -1.54      3.64 o 
  -7   2   2        4.83        6.52      2.52 o 
  -6   2   2       11.16       10.58      2.66 o 
  -5   2   2        7.47        3.03      1.91 o 
  -4   2   2        4.27        3.96      1.58 o 
  -3   2   2      250.63      282.48      7.88 o 
  -2   2   2      632.04      533.46      9.46 o 
  -1   2   2       43.54       46.51      2.52 o 
   0   2   2      163.49      152.11      2.96 o 
   1   2   2       38.01       29.55      1.91 o 
   2   2   2      330.00      321.49      6.11 o 
   3   2   2        1.17        0.28      0.84 o 
   4   2   2       87.72      104.77      4.71 o 
   5   2   2      281.79      320.05      9.04 o 
   6   2   2       54.41       53.22      4.57 o 
   7   2   2        3.34        8.72      2.70 o 
   8   2   2        0.88        0.00      2.28 o 
   9   2   2        0.00       -2.70      2.70 o 
  -7   3   2        1.37        6.62      1.77 o 
  -6   3   2        6.32        1.58      3.08 o 
  -5   3   2       44.33       40.27      4.15 o 
  -4   3   2      117.74      107.89      6.25 o 
  -3   3   2      254.16      276.24      8.58 o 
  -2   3   2      126.41      120.85      5.22 o 
  -1   3   2      538.43      548.00      9.74 o 
   0   3   2     1158.60     1120.56      9.23 o 
   1   3   2       74.88       66.23      3.40 o 
   2   3   2       26.94       16.55      1.91 o 
   3   3   2       11.86       17.34      1.86 o 
   4   3   2      511.53      536.25     10.72 o 
   5   3   2      238.56      263.14      8.39 o 
   6   3   2       61.04       67.67      4.85 o 
   7   3   2       88.70      103.05      6.66 o 
   8   3   2        9.39        6.66      2.42 o 
   9   3   2       19.94       20.04      4.47 o 
  -6   4   2        4.54        3.59      2.52 o 
  -5   4   2        0.12       -0.37      2.05 o 
  -4   4   2       45.60       50.20      4.47 o 
  -3   4   2        0.93        4.43      1.30 o 
  -2   4   2      174.41      198.45      7.46 o 
  -1   4   2       64.40       80.21      4.43 o 
   0   4   2      372.32      315.27     61.64 o 
   1   4   2       57.14       64.83      3.59 o 
   2   4   2      689.74      716.72     11.84 o 
   3   4   2        4.41        1.40      1.30 o 
   4   4   2        2.89        6.11      1.17 o 
   5   4   2      102.33      102.21      5.64 o 
   6   4   2       23.04       25.45      3.31 o 
   7   4   2       25.92       25.87      3.54 o 
   8   4   2       10.01        6.80      3.59 o 
   9   4   2       15.61        8.95      4.38 o 
  -6   5   2        0.06        4.99      2.00 o 
  -5   5   2        0.06       -2.89      2.89 o 
  -4   5   2        1.34       -0.75      2.56 o 
  -3   5   2        9.89       12.12      2.14 o 
  -2   5   2       12.57       12.63      2.66 o 
  -1   5   2        8.41       10.72      2.19 o 
   0   5   2      166.04      163.25      4.73 o 
   1   5   2        1.05        0.89      1.03 o 
   2   5   2      108.60      119.78      5.69 o 
   3   5   2        9.13       12.07      1.96 o 
   4   5   2        7.63        5.45      1.63 o 
   5   5   2       28.68       26.99      3.31 o 
   6   5   2       26.37       31.83      3.91 o 
   7   5   2        6.03        8.11      2.61 o 
   8   5   2        0.17        4.43      2.61 o 
   9   5   2        0.95        3.08      2.80 o 
  -5   6   2       10.08       11.37      2.94 o 
  -4   6   2       20.42       10.02      4.24 o 
  -3   6   2        0.60        1.91      2.28 o 
  -2   6   2        0.21       -0.33      1.86 o 
  -1   6   2        0.99        0.61      2.05 o 
   0   6   2       10.16       11.07      2.03 o 
   1   6   2        1.95        0.56      2.05 o 
   2   6   2       33.19       35.00      3.50 o 
   3   6   2        5.81        3.12      2.38 o 
   4   6   2      111.26      115.16      6.52 o 
   5   6   2        0.14        2.98      2.05 o 
   6   6   2      310.14      320.42     11.70 o 
   7   6   2        4.78        4.57      2.66 o 
   8   6   2        0.22        1.40      3.17 o 
  -4   7   2       24.16       24.52      4.94 o 
  -3   7   2       80.97       85.66      7.27 o 
  -2   7   2       14.14       13.00      3.64 o 
  -1   7   2        0.24        1.12      1.44 o 
   0   7   2       55.85       52.36      3.64 o 
   1   7   2       18.43        9.65      3.17 o 
   2   7   2       16.98       19.71      3.12 o 
   3   7   2        3.05        5.03      2.10 o 
   4   7   2        7.08        9.46      2.52 o 
   5   7   2       24.78       19.16      3.50 o 
   6   7   2       36.80       34.91      4.75 o 
   7   7   2       33.43       34.54      5.31 o 
   8   7   2      109.58      109.01      8.48 o 
  -2   8   2        3.80        1.91      3.22 o 
  -1   8   2       94.98       87.15      7.41 o 
   0   8   2       13.73       13.96      2.70 o 
   1   8   2       39.50       38.59      4.71 o 
   2   8   2       23.93       19.53      4.01 o 
   3   8   2       41.54       34.26      4.47 o 
   4   8   2       11.25       10.16      2.84 o 
   5   8   2        3.28        3.87      2.89 o 
   6   8   2       20.69       21.63      3.87 o 
   7   8   2        1.02       -2.98      2.98 o 
  -1   9   2       14.66       14.96      4.71 o 
   0   9   2        0.79       -0.79      4.64 o 
   1   9   2        0.03       -3.03      3.03 o 
   2   9   2        0.00        2.28      1.91 o 
   3   9   2        6.33       10.11      2.66 o 
   4   9   2       16.23        8.44      3.45 o 
   5   9   2        0.22       -2.89      2.89 o 
  -4  -9   3        4.74        5.55      2.98 o 
  -3  -9   3        2.71       -3.82      3.82 o 
  -2  -9   3        2.39        3.91      3.45 o 
  -1  -9   3       14.61       22.74      4.33 o 
   0  -9   3        6.52        7.48      2.28 o 
  -6  -8   3       34.60       33.23      5.31 o 
  -5  -8   3       71.50       55.97      6.80 o 
  -4  -8   3        8.39       10.07      2.61 o 
  -3  -8   3        4.33        0.84      2.98 o 
  -2  -8   3        2.52        3.36      2.56 o 
  -1  -8   3       12.03        9.27      3.22 o 
   0  -8   3       17.84       20.33      2.70 o 
   1  -8   3       31.33       30.34      5.41 o 
   2  -8   3       18.30       19.20      4.61 o 
  -7  -7   3       24.24       20.13      3.96 o 
  -6  -7   3       12.72       11.61      3.17 o 
  -5  -7   3       26.81       24.52      4.15 o 
  -4  -7   3        8.34        7.22      2.84 o 
  -3  -7   3       17.22       14.54      3.40 o 
  -2  -7   3        7.67       13.14      2.47 o 
  -1  -7   3        0.01        0.37      1.54 o 
   0  -7   3       13.12       12.74      2.31 o 
   1  -7   3       76.95       82.40      6.48 o 
   2  -7   3       19.95       21.07      3.91 o 
   3  -7   3       34.65       36.03      5.17 o 
   4  -7   3        3.32        7.64      3.64 o 
  -8  -6   3       10.38       11.19      2.98 o 
  -7  -6   3        1.44        3.17      2.24 o 
  -6  -6   3        1.85        0.42      2.98 o 
  -5  -6   3       94.99       80.86      6.52 o 
  -4  -6   3      198.15      177.48      9.13 o 
  -3  -6   3        0.27        2.19      1.91 o 
  -2  -6   3       24.10       20.04      3.22 o 
  -1  -6   3        0.04       -0.28      1.77 o 
   0  -6   3       12.61       10.19      1.99 o 
   1  -6   3      227.27      241.05     10.21 o 
   2  -6   3      262.46      296.98     11.42 o 
   3  -6   3       55.72       53.46      6.11 o 
   4  -6   3       11.52       10.21      3.73 o 
   5  -6   3        0.30       -1.03      3.59 o 
  -8  -5   3       26.18       19.25      4.94 o 
  -7  -5   3       27.00       27.73      4.94 o 
  -6  -5   3       10.09        6.99      2.89 o 
  -5  -5   3        9.26        9.74      2.89 o 
  -4  -5   3       18.23       21.72      2.89 o 
  -3  -5   3       87.24       95.26      5.59 o 
  -2  -5   3        2.60        2.52      1.30 o 
  -1  -5   3      150.28      131.15      6.43 o 
   0  -5   3       53.12       48.62      3.01 o 
   1  -5   3      175.96      157.62      7.46 o 
   2  -5   3       16.18       13.80      2.61 o 
   3  -5   3       23.29       19.25      4.01 o 
   4  -5   3      470.67      486.81     14.96 o 
   5  -5   3      193.88      172.91     10.44 o 
   6  -5   3        0.04        2.00      3.64 o 
  -8  -4   3       16.22       16.59      4.66 o 
  -7  -4   3       28.41       28.57      4.33 o 
  -6  -4   3      172.49      166.43      8.30 o 
  -5  -4   3      134.26      139.91      7.46 o 
  -4  -4   3       31.89       38.59      3.96 o 
  -3  -4   3      225.52      231.03      7.64 o 
  -2  -4   3      242.68      222.92      7.41 o 
  -1  -4   3       39.39       36.68      3.08 o 
   0  -4   3       15.02       15.79      2.24 o 
   1  -4   3       47.95       32.53      3.26 o 
   2  -4   3      171.42      158.14      6.99 o 
   3  -4   3        1.66        0.56      1.77 o 
   4  -4   3       33.27       35.47      4.66 o 
   5  -4   3        0.07       -0.37      2.28 o 
   6  -4   3       38.68       35.33      5.27 o 
  -8  -3   3        0.68        0.47      1.96 o 
  -7  -3   3       10.59       14.17      2.84 o 
  -6  -3   3       28.98       32.76      4.10 o 
  -5  -3   3       12.76       13.42      3.08 o 
  -4  -3   3        5.15        9.00      1.72 o 
  -3  -3   3      381.57      386.00      9.18 o 
  -2  -3   3      108.98      100.86      4.52 o 
  -1  -3   3      242.29      212.34      6.25 o 
   0  -3   3      102.80      101.86      3.02 o 
   1  -3   3      137.20      112.88      4.75 o 
   2  -3   3       43.04       49.40      3.50 o 
   3  -3   3       26.51       27.26      3.26 o 
   4  -3   3       82.01       85.71      5.55 o 
   5  -3   3        5.70        5.45      2.70 o 
   6  -3   3       53.37       53.64      5.59 o 
   7  -3   3        0.73        0.00      3.03 o 
  -8  -2   3       36.50       31.69      5.22 o 
  -7  -2   3       28.99       20.79      3.82 o 
  -6  -2   3        4.08        6.34      2.47 o 
  -5  -2   3      158.12      165.22      7.13 o 
  -4  -2   3      103.74      116.24      5.36 o 
  -3  -2   3        1.08        1.03      1.21 o 
  -2  -2   3       27.47       30.95      2.42 o 
  -1  -2   3        5.09        4.71      1.21 o 
   0  -2   3      243.66      219.93      9.41 o 
   1  -2   3      224.09      215.79      5.78 o 
   2  -2   3       82.76       84.50      4.05 o 
   3  -2   3     1038.35     1126.67     15.75 o 
   4  -2   3       27.72       26.66      3.12 o 
   5  -2   3       28.15       32.90      3.50 o 
   6  -2   3       25.05       20.60      3.91 o 
   7  -2   3       21.30       25.31      3.78 o 
   8  -2   3        0.82        2.52      2.70 o 
  -8  -1   3       45.75       37.15      5.50 o 
  -7  -1   3        3.82        9.93      2.14 o 
  -6  -1   3      629.11      610.59     15.10 o 
  -5  -1   3       92.50       93.91      5.50 o 
  -4  -1   3      302.37      339.76      8.95 o 
  -3  -1   3       55.56       51.73      3.12 o 
  -2  -1   3      324.76      337.06      6.71 o 
  -1  -1   3     1449.61     1393.77     11.98 o 
   0  -1   3      470.12      448.92      8.13 o 
   1  -1   3      302.36      314.69      5.83 o 
   2  -1   3      542.81      603.51      9.27 o 
   3  -1   3        7.97       10.11      1.68 o 
   4  -1   3      108.70      121.32      5.45 o 
   5  -1   3      542.86      581.70     13.14 o 
   6  -1   3       73.49       86.69      6.06 o 
   7  -1   3        0.06        0.42      2.42 o 
   8  -1   3        0.42       -1.40      3.36 o 
  -8   0   3        0.21       -1.40      2.94 o 
  -7   0   3       34.95       35.84      4.33 o 
  -6   0   3       27.42       26.85      4.05 o 
  -5   0   3      133.59      122.90      6.34 o 
  -4   0   3     2752.30     2673.40     24.93 o 
  -3   0   3      499.23      511.23      9.51 o 
  -2   0   3        1.02        1.40      1.12 o 
  -1   0   3     1122.53     1087.47     10.25 o 
   0   0   3      766.70      735.24      5.47 o 
   1   0   3       24.28       24.47      1.68 o 
   2   0   3      219.67      185.87      4.80 o 
   3   0   3      987.19     1120.00     13.52 o 
   4   0   3       74.74       75.78      4.15 o 
   5   0   3       28.69       28.71      3.03 o 
   6   0   3        0.19        0.00      1.54 o 
   7   0   3       55.08       44.00      5.13 o 
   8   0   3       23.14       24.89      4.66 o 
  -8   1   3        0.01        4.43      2.84 o 
  -7   1   3        2.96        4.99      2.05 o 
  -6   1   3       28.86       28.10      3.91 o 
  -5   1   3       21.21       17.76      2.98 o 
  -4   1   3       44.71       39.20      3.64 o 
  -3   1   3     1080.41     1147.27     14.91 o 
  -2   1   3       92.86      102.95      3.96 o 
  -1   1   3     1505.33     1475.70     12.77 o 
   0   1   3       16.45       20.68      1.10 o 
   1   1   3      447.58      393.92      6.11 o 
   2   1   3      119.77      108.78      3.59 o 
   3   1   3        0.03       -0.75      0.89 o 
   4   1   3      256.41      298.10      7.92 o 
   5   1   3       31.31       43.58      3.40 o 
   6   1   3       57.58       70.19      4.94 o 
   7   1   3       14.36       15.43      2.94 o 
   8   1   3        9.70       16.69      3.22 o 
   9   1   3        0.89       -0.51      2.70 o 
  -7   2   3        1.83        3.54      2.00 o 
  -6   2   3        6.30        9.74      2.14 o 
  -5   2   3        0.72        0.61      1.58 o 
  -4   2   3       55.25       54.95      4.19 o 
  -3   2   3       27.39       22.84      2.70 o 
  -2   2   3       32.32       34.95      2.70 o 
  -1   2   3      531.47      530.15      8.76 o 
   0   2   3      688.15      633.24      6.21 o 
   1   2   3       13.05       13.10      1.30 o 
   2   2   3        7.81        5.31      1.12 o 
   3   2   3       73.95       66.79      3.40 o 
   4   2   3      982.72     1133.84     15.33 o 
   5   2   3        5.28        4.80      1.35 o 
   6   2   3       74.58       80.26      5.36 o 
   7   2   3       21.75       25.35      3.96 o 
   8   2   3        2.65        2.52      2.52 o 
   9   2   3        4.62        2.47      2.38 o 
  -7   3   3        3.49        2.42      2.84 o 
  -6   3   3        5.28        6.99      2.84 o 
  -5   3   3       54.48       50.52      5.27 o 
  -4   3   3       61.14       76.06      5.59 o 
  -3   3   3       11.66       15.38      2.38 o 
  -2   3   3      620.22      594.70     11.74 o 
  -1   3   3       10.25        9.27      1.40 o 
   0   3   3      153.71      144.58      3.53 o 
   1   3   3        4.67        5.78      1.03 o 
   2   3   3      216.24      232.94      6.15 o 
   3   3   3       46.89       56.86      3.31 o 
   4   3   3       11.79       15.61      2.24 o 
   5   3   3       84.10       92.65      5.17 o 
   6   3   3      158.94      155.20      7.22 o 
   7   3   3       21.33       32.34      3.91 o 
   8   3   3        8.04        4.19      3.22 o 
   9   3   3        6.14        5.41      3.17 o 
  -6   4   3        1.92        1.35      2.84 o 
  -5   4   3        5.42        6.66      2.10 o 
  -4   4   3       33.19       31.51      4.24 o 
  -3   4   3       31.88       42.41      4.05 o 
  -2   4   3      492.08      534.02     12.54 o 
  -1   4   3        1.46        0.00      1.17 o 
   0   4   3      271.09      253.38      5.37 o 
   1   4   3       21.71       23.58      2.42 o 
   2   4   3      108.16      114.23      4.99 o 
   3   4   3        2.56        1.86      1.26 o 
   4   4   3       22.68       24.14      2.75 o 
   5   4   3       46.96       49.54      3.91 o 
   6   4   3      102.41       95.96      6.43 o 
   7   4   3        7.30       14.35      2.80 o 
   8   4   3        5.09        3.45      2.66 o 
   9   4   3        0.10        1.49      1.96 o 
  -6   5   3        0.11       -3.17      3.17 o 
  -5   5   3        2.94        4.43      2.56 o 
  -4   5   3        3.18       -0.37      2.66 o 
  -3   5   3        4.39        3.36      2.14 o 
  -2   5   3       14.07       16.82      2.56 o 
  -1   5   3       30.68       36.87      3.54 o 
   0   5   3       22.96       31.43      2.21 o 
   1   5   3       22.27       22.32      2.84 o 
   2   5   3        8.10        7.83      1.58 o 
   3   5   3        5.40        1.96      1.35 o 
   4   5   3        5.07        5.31      1.77 o 
   5   5   3      160.40      169.65      7.78 o 
   6   5   3        4.34        3.40      1.77 o 
   7   5   3       43.06       40.83      4.80 o 
   8   5   3       56.09       52.34      5.55 o 
   9   5   3        9.05        3.59      3.82 o 
  -5   6   3        0.90       -3.03      3.03 o 
  -4   6   3        0.05       -2.70      2.70 o 
  -3   6   3        1.33        3.91      1.86 o 
  -2   6   3        1.16       -2.28      2.28 o 
  -1   6   3        9.23        8.90      2.28 o 
   0   6   3        0.53        1.14      1.14 o 
   1   6   3       32.25       29.32      3.40 o 
   2   6   3       15.43       12.86      2.00 o 
   3   6   3       21.29       18.97      3.08 o 
   4   6   3      270.77      268.13     10.02 o 
   5   6   3        1.12        4.66      2.38 o 
   6   6   3      245.12      237.79     10.44 o 
   7   6   3       10.11        6.71      3.03 o 
   8   6   3       28.73       33.65      4.75 o 
  -4   7   3        0.54        3.03      2.80 o 
  -3   7   3        0.01        0.00      2.52 o 
  -2   7   3       24.05       26.85      3.78 o 
  -1   7   3        6.71        8.34      2.38 o 
   0   7   3       25.92       26.25      2.59 o 
   1   7   3        0.18       -1.35      1.91 o 
   2   7   3        2.86       -1.03      2.38 o 
   3   7   3        7.80        9.83      2.33 o 
   4   7   3        0.02       -1.77      2.14 o 
   5   7   3      120.69      129.66      7.83 o 
   6   7   3      106.29      119.50      7.78 o 
   7   7   3       27.49       39.76      5.08 o 
   8   7   3      135.78      126.77      9.60 o 
  -2   8   3        0.36        8.67      2.05 o 
  -1   8   3       33.86       30.34      4.43 o 
   0   8   3       14.00       17.07      2.32 o 
   1   8   3       18.60       22.98      3.64 o 
   2   8   3        1.89       -1.58      2.42 o 
   3   8   3        6.97        3.96      2.52 o 
   4   8   3       58.61       54.53      5.87 o 
   5   8   3       23.29       23.30      4.61 o 
   6   8   3        0.55        2.33      2.52 o 
   7   8   3        2.00        0.51      2.80 o 
   0   9   3        0.00        0.70      1.87 o 
   1   9   3        0.37        1.44      2.19 o 
   2   9   3        5.22        4.19      2.66 o 
   3   9   3        3.79        0.93      3.08 o 
   4   9   3        0.65        0.00      2.61 o 
   5   9   3        0.91        4.94      1.96 o 
  -3  -9   4       19.60       24.33      4.47 o 
  -2  -9   4       45.68       58.91      6.11 o 
  -1  -9   4       10.41        7.13      4.38 o 
  -6  -8   4       23.51       26.71      4.29 o 
  -5  -8   4        5.67        4.80      3.03 o 
  -4  -8   4        0.11       -0.93      2.89 o 
  -3  -8   4        8.43        7.04      2.80 o 
  -2  -8   4        1.53        0.89      1.96 o 
  -1  -8   4       28.50       27.54      4.61 o 
   0  -8   4       40.01       43.35      3.61 o 
   1  -8   4        4.48        0.93      2.94 o 
   2  -8   4        0.16        0.51      2.52 o 
  -7  -7   4       11.13       16.27      4.01 o 
  -6  -7   4       33.75       40.69      5.41 o 
  -5  -7   4        0.26       -0.84      2.89 o 
  -4  -7   4       13.73       15.52      3.17 o 
  -3  -7   4       46.03       42.83      5.50 o 
  -2  -7   4       36.95       39.29      4.43 o 
  -1  -7   4       37.96       46.14      4.80 o 
   0  -7   4       20.32       19.81      4.03 o 
   1  -7   4       49.41       48.89      5.64 o 
   2  -7   4        0.15       -0.42      2.10 o 
   3  -7   4        3.34        0.47      2.89 o 
  -7  -6   4        2.65        5.64      2.56 o 
  -6  -6   4        8.08        6.71      2.66 o 
  -5  -6   4       13.10       10.63      2.75 o 
  -4  -6   4       16.56       15.99      2.89 o 
  -3  -6   4       71.65       57.79      5.27 o 
  -2  -6   4       35.78       35.61      3.78 o 
  -1  -6   4      526.89      515.05     14.21 o 
   0  -6   4      578.56      589.48     10.76 o 
   1  -6   4      388.03      397.88     12.96 o 
   2  -6   4      117.10      109.29      7.55 o 
   3  -6   4       16.39       19.20      3.59 o 
   4  -6   4        6.44        2.75      2.75 o 
   5  -6   4        3.30        6.66      2.84 o 
  -8  -5   4       15.65       16.92      4.66 o 
  -7  -5   4        7.82        8.72      3.08 o 
  -6  -5   4        2.23        2.28      2.66 o 
  -5  -5   4        3.20        4.43      1.72 o 
  -4  -5   4       58.77       53.92      5.13 o 
  -3  -5   4        1.62        1.68      1.68 o 
  -2  -5   4        0.12        0.79      1.40 o 
  -1  -5   4      128.79      124.49      6.11 o 
   0  -5   4      104.17       94.43      4.18 o 
   1  -5   4       75.71       74.94      5.31 o 
   2  -5   4      859.47      839.24     18.22 o 
   3  -5   4      693.11      701.75     17.15 o 
   4  -5   4        1.06        2.75      3.22 o 
   5  -5   4       16.53       19.34      4.29 o 
   6  -5   4        1.22        1.54      2.66 o 
  -8  -4   4       31.71       23.86      4.57 o 
  -7  -4   4        2.45        2.47      2.47 o 
  -6  -4   4       19.81       18.27      3.87 o 
  -5  -4   4       18.73       13.70      2.98 o 
  -4  -4   4      127.35      111.25      6.15 o 
  -3  -4   4       26.00       27.73      2.94 o 
  -2  -4   4       18.04       21.53      2.80 o 
  -1  -4   4       58.82       49.59      3.73 o 
   0  -4   4        0.43        1.32      0.94 o 
   1  -4   4      218.51      199.38      7.64 o 
   2  -4   4        1.37        4.19      1.68 o 
   3  -4   4       85.36       79.18      5.83 o 
   4  -4   4       40.12       43.95      4.61 o 
   5  -4   4       92.63       94.29      7.18 o 
   6  -4   4        3.70        3.22      2.56 o 
  -8  -3   4        0.07        4.19      2.42 o 
  -7  -3   4        3.75        4.80      2.38 o 
  -6  -3   4       40.47       45.67      4.29 o 
  -5  -3   4       28.69       46.14      4.19 o 
  -4  -3   4       31.82       32.67      3.17 o 
  -3  -3   4       77.41       79.04      4.66 o 
  -2  -3   4       39.69       47.21      3.36 o 
  -1  -3   4       19.17       30.39      2.66 o 
   0  -3   4      281.60      292.42      5.54 o 
   1  -3   4        5.60        5.78      1.63 o 
   2  -3   4       29.94       37.66      3.50 o 
   3  -3   4       14.60       10.67      2.33 o 
   4  -3   4      223.19      216.95      8.90 o 
   5  -3   4       90.92       79.51      6.34 o 
   6  -3   4        0.07        0.42      2.52 o 
   7  -3   4        3.28       -2.89      3.50 o 
  -8  -2   4       17.17        6.48      4.15 o 
  -7  -2   4        4.86        8.25      2.80 o 
  -6  -2   4       24.28       23.26      3.87 o 
  -5  -2   4        5.26        3.08      1.77 o 
  -4  -2   4       79.76       82.12      4.75 o 
  -3  -2   4      109.09        3.08      1.03 o 
  -2  -2   4        2.32        2.61      0.89 o 
  -1  -2   4       30.02       27.68      2.38 o 
   0  -2   4       47.83       45.31      1.98 o 
   1  -2   4     2817.78     2936.77     22.32 o 
   2  -2   4      391.01      449.71      9.55 o 
   3  -2   4      134.99      163.54      6.48 o 
   4  -2   4       55.50       67.95      4.47 o 
   5  -2   4       20.59       21.86      3.12 o 
   6  -2   4       18.31       18.55      3.45 o 
   7  -2   4        0.33        0.42      2.19 o 
   8  -2   4        1.19        0.00      2.80 o 
  -8  -1   4      122.83       97.87      8.25 o 
  -7  -1   4        3.31        2.00      2.70 o 
  -6  -1   4       83.40       77.93      6.06 o 
  -5  -1   4       42.54       45.30      4.19 o 
  -4  -1   4       77.70       68.23      4.29 o 
  -3  -1   4       44.06       37.15      2.80 o 
  -2  -1   4      205.14      211.97      5.73 o 
  -1  -1   4        0.25        3.91      0.89 o 
   0  -1   4       73.60       62.01      2.08 o 
   1  -1   4      150.52      151.24      4.61 o 
   2  -1   4      367.66      391.36      8.02 o 
   3  -1   4     1066.42     1235.03     15.71 o 
   4  -1   4      106.42       99.46      5.27 o 
   5  -1   4       48.40       50.10      4.05 o 
   6  -1   4        1.55        1.03      2.14 o 
   7  -1   4        2.71        4.47      2.94 o 
   8  -1   4       15.06       17.66      3.36 o 
  -8   0   4        0.39        3.40      2.70 o 
  -7   0   4        0.18        0.79      2.52 o 
  -6   0   4      313.42      282.11     11.19 o 
  -5   0   4       70.62       61.05      4.89 o 
  -4   0   4      727.39      744.49     13.80 o 
  -3   0   4        2.55        2.24      1.35 o 
  -2   0   4       78.44       79.74      3.73 o 
  -1   0   4      208.81      209.87      5.17 o 
   0   0   4      504.49      469.28      5.16 o 
   1   0   4      284.57      294.69      5.87 o 
   2   0   4       26.09       33.32      2.28 o 
   3   0   4       13.48       12.77      1.77 o 
   4   0   4       59.76       75.78      4.38 o 
   5   0   4      111.48      122.99      5.87 o 
   6   0   4        0.99        0.00      2.33 o 
   7   0   4        8.01        8.02      2.89 o 
   8   0   4        0.14       -0.47      2.66 o 
  -8   1   4        3.81        4.57      3.17 o 
  -7   1   4        0.36        1.30      1.96 o 
  -6   1   4        8.95        7.22      2.42 o 
  -5   1   4       40.52       34.35      4.10 o 
  -4   1   4        0.19        0.51      1.26 o 
  -3   1   4       32.18       37.89      3.22 o 
  -2   1   4       18.92       23.63      2.38 o 
  -1   1   4      520.09      510.81      8.48 o 
   0   1   4      150.49      136.73      3.05 o 
   1   1   4      243.29      232.71      5.22 o 
   2   1   4      482.86      552.43      8.72 o 
   3   1   4       36.86       40.50      2.80 o 
   4   1   4      374.85      439.08      9.88 o 
   5   1   4        3.49        8.81      1.72 o 
   6   1   4        1.27        3.08      1.44 o 
   7   1   4        0.18        3.31      2.28 o 
   8   1   4        3.46        3.50      3.26 o 
   9   1   4        0.23       -1.54      3.64 o 
  -7   2   4       17.63       18.36      3.68 o 
  -6   2   4        0.14       -1.17      2.42 o 
  -5   2   4       20.83       17.66      3.50 o 
  -4   2   4        1.03        1.07      1.58 o 
  -3   2   4        0.11        0.23      1.35 o 
  -2   2   4        0.38        3.87      1.49 o 
  -1   2   4      119.92      104.17      4.38 o 
   0   2   4      335.34      292.45      4.70 o 
   1   2   4        6.32       11.09      1.54 o 
   2   2   4     1545.48     1665.25     15.85 o 
   3   2   4      235.17      267.80      6.99 o 
   4   2   4       14.84       14.82      2.24 o 
   5   2   4        3.49        2.52      2.00 o 
   6   2   4       12.91       13.89      2.42 o 
   7   2   4        4.83       -0.37      2.47 o 
   8   2   4        6.21        5.13      2.75 o 
   9   2   4        0.54       -0.51      2.70 o 
  -7   3   4       20.36       16.87      4.66 o 
  -6   3   4       47.89       42.51      4.94 o 
  -5   3   4       73.93       69.82      5.83 o 
  -4   3   4       86.08       75.92      5.59 o 
  -3   3   4       18.48       17.29      2.61 o 
  -2   3   4      311.54      322.70      9.18 o 
  -1   3   4       18.64       22.84      2.28 o 
   0   3   4       52.76       45.21      2.18 o 
   1   3   4      100.06      109.62      4.47 o 
   2   3   4      208.73      215.56      6.29 o 
   3   3   4      139.71      163.59      5.87 o 
   4   3   4      249.08      262.53      8.06 o 
   5   3   4      341.12      410.84     10.77 o 
   6   3   4       67.22       70.98      5.27 o 
   7   3   4        4.52        5.08      2.70 o 
   8   3   4        2.54        1.30      3.03 o 
   9   3   4        3.87        2.52      2.94 o 
  -6   4   4       18.11       17.85      4.19 o 
  -5   4   4       21.02        9.32      3.26 o 
  -4   4   4       74.15       74.43      5.78 o 
  -3   4   4        7.74        8.39      2.28 o 
  -2   4   4       13.15       11.65      2.66 o 
  -1   4   4        0.81        0.00      1.35 o 
   0   4   4       73.35       79.61      5.57 o 
   1   4   4        0.00        1.40      0.70 o 
   2   4   4      253.85      279.45      7.88 o 
   3   4   4      428.05      423.28     10.02 o 
   4   4   4       52.37       58.86      4.24 o 
   5   4   4       11.47       13.61      2.66 o 
   6   4   4        7.71        9.97      2.89 o 
   7   4   4       20.21       11.98      3.50 o 
   8   4   4        0.25        0.89      1.96 o 
   9   4   4        1.93        3.54      3.08 o 
  -5   5   4        4.56        4.10      2.61 o 
  -4   5   4       14.78       14.68      3.54 o 
  -3   5   4       30.00       29.22      4.01 o 
  -2   5   4        9.96        5.83      2.84 o 
  -1   5   4       16.40       17.06      2.89 o 
   0   5   4      158.55      151.49      8.72 o 
   1   5   4       14.13       15.71      2.52 o 
   2   5   4      344.29      305.97      9.32 o 
   3   5   4       53.74       48.24      3.96 o 
   4   5   4       35.02       30.43      3.40 o 
   5   5   4       37.17       38.82      3.82 o 
   6   5   4       29.11       31.18      3.87 o 
   7   5   4       15.45       15.43      4.15 o 
   8   5   4        2.91        0.93      2.80 o 
  -5   6   4        0.34        4.10      1.44 o 
  -4   6   4        0.42        0.93      2.56 o 
  -3   6   4        7.20        6.43      2.14 o 
  -2   6   4       10.32        8.67      2.80 o 
  -1   6   4        3.79        6.25      2.00 o 
   0   6   4        3.11        0.43      1.25 o 
   1   6   4       44.81       39.10      4.15 o 
   2   6   4      355.45      346.47     11.09 o 
   3   6   4       25.26       25.49      3.73 o 
   4   6   4     1504.66     1484.09     23.35 o 
   5   6   4       10.87       12.63      2.94 o 
   6   6   4       57.81       53.41      5.59 o 
   7   6   4       48.84       49.73      5.03 o 
   8   6   4       34.36       40.27      6.01 o 
  -3   7   4        3.92        0.47      3.26 o 
  -2   7   4        4.28        4.66      2.28 o 
  -1   7   4        2.54        1.96      2.10 o 
   0   7   4        0.01       -0.57      1.29 o 
   1   7   4        1.33        3.82      1.68 o 
   2   7   4        7.67        8.20      2.66 o 
   3   7   4      114.56      111.11      7.08 o 
   4   7   4      121.66      117.59      7.60 o 
   5   7   4      109.17      120.48      7.92 o 
   6   7   4      416.56      404.22     14.91 o 
   7   7   4        0.13        2.33      1.54 o 
   8   7   4        1.35       -1.54      3.22 o 
  -2   8   4        3.32        3.91      2.52 o 
  -1   8   4       13.75       20.04      3.78 o 
   0   8   4        0.48       -1.16      1.74 o 
   1   8   4        5.02        4.52      2.42 o 
   2   8   4       86.19       76.62      6.39 o 
   3   8   4        0.02        0.79      2.28 o 
   4   8   4       15.11       15.01      3.40 o 
   5   8   4        5.17       -1.77      2.89 o 
   6   8   4       65.22       68.88      6.66 o 
   7   8   4        2.41        3.03      2.14 o 
   0   9   4        2.74        3.81      3.75 o 
   1   9   4        5.23        2.42      2.84 o 
   2   9   4        1.62       -1.40      2.47 o 
   3   9   4        0.01       -0.47      2.24 o 
   4   9   4       14.45       12.44      3.96 o 
   5   9   4       12.64       13.94      3.96 o 
  -5  -8   5        0.60        0.98      3.54 o 
  -4  -8   5        3.27       -1.91      3.17 o 
  -3  -8   5        1.58        1.40      2.84 o 
  -2  -8   5        0.41        2.70      1.91 o 
  -1  -8   5        0.01        1.82      2.42 o 
   0  -8   5        4.79        7.41      2.35 o 
   1  -8   5       10.31       10.81      3.73 o 
  -6  -7   5        0.93       -1.91      2.70 o 
  -5  -7   5       16.60       13.80      4.24 o 
  -4  -7   5       58.88       63.38      6.34 o 
  -3  -7   5        1.02        2.38      1.96 o 
  -2  -7   5        0.52       -2.70      2.70 o 
  -1  -7   5        6.21        6.25      2.47 o 
   0  -7   5        1.69        4.43      1.57 o 
   1  -7   5       12.93       13.05      3.12 o 
   2  -7   5       73.88       84.31      7.08 o 
   3  -7   5       15.87        8.34      4.29 o 
  -7  -6   5        0.32        4.38      2.80 o 
  -6  -6   5        0.65       -3.08      3.22 o 
  -5  -6   5       83.55       79.37      6.71 o 
  -4  -6   5        8.76       12.12      2.94 o 
  -3  -6   5       84.07       88.55      6.85 o 
  -2  -6   5      418.08      443.79     13.70 o 
  -1  -6   5      417.68      411.86     13.05 o 
   0  -6   5       12.16       16.56      2.24 o 
   1  -6   5       56.39       57.79      5.83 o 
   2  -6   5       11.56        6.57      3.40 o 
   3  -6   5       31.33       36.91      4.71 o 
   4  -6   5        1.25        0.00      2.28 o 
  -7  -5   5        0.14        0.00      2.52 o 
  -6  -5   5        1.05       -1.63      2.52 o 
  -5  -5   5        0.14        0.37      2.00 o 
  -4  -5   5        0.70        0.00      2.24 o 
  -3  -5   5      136.83      122.85      6.90 o 
  -2  -5   5      123.23      119.27      6.57 o 
  -1  -5   5       27.07       27.31      3.31 o 
   0  -5   5      528.63      520.30     12.07 o 
   1  -5   5      400.32      429.20     12.40 o 
   2  -5   5      130.59      136.98      7.50 o 
   3  -5   5       55.81       58.54      5.03 o 
   4  -5   5        8.66       10.25      3.22 o 
   5  -5   5       32.31       38.03      4.66 o 
  -8  -4   5        2.50        4.99      3.17 o 
  -7  -4   5       57.54       49.82      6.57 o 
  -6  -4   5       19.71       14.73      3.54 o 
  -5  -4   5        0.01       -0.33      1.58 o 
  -4  -4   5        3.93        2.94      2.10 o 
  -3  -4   5       16.67       20.32      2.56 o 
  -2  -4   5       12.50       13.24      2.14 o 
  -1  -4   5       28.87       27.50      2.80 o 
   0  -4   5        6.26        7.58      1.40 o 
   1  -4   5       62.45       56.63      4.29 o 
   2  -4   5       14.84       11.79      2.84 o 
   3  -4   5        4.27        8.48      2.24 o 
   4  -4   5        3.72        3.59      2.42 o 
   5  -4   5       12.94       13.52      3.54 o 
   6  -4   5        5.97        5.64      2.56 o 
  -8  -3   5        0.44        1.96      3.08 o 
  -7  -3   5        5.69       10.49      3.45 o 
  -6  -3   5        0.72        4.33      1.77 o 
  -5  -3   5       63.10       59.24      5.55 o 
  -4  -3   5       27.66       29.22      3.03 o 
  -3  -3   5       19.07       25.87      2.80 o 
  -2  -3   5       16.48       21.39      2.47 o 
  -1  -3   5       37.72       39.20      3.31 o 
   0  -3   5      238.21      232.47      5.44 o 
   1  -3   5      276.36      277.08      8.48 o 
   2  -3   5      145.38      126.91      6.11 o 
   3  -3   5       80.12       86.73      5.41 o 
   4  -3   5        0.07       -1.26      1.96 o 
   5  -3   5        6.53       12.77      3.08 o 
   6  -3   5        0.78        2.56      2.33 o 
   7  -3   5        3.57        8.34      2.38 o 
  -8  -2   5        0.11       -2.42      3.59 o 
  -7  -2   5        0.92        2.89      2.05 o 
  -6  -2   5        1.72        2.80      2.00 o 
  -5  -2   5        6.43        0.61      2.10 o 
  -4  -2   5       20.14       22.98      3.12 o 
  -3  -2   5        8.42        7.08      1.72 o 
  -2  -2   5       13.83       10.11      1.54 o 
  -1  -2   5     1701.01     1731.57     17.85 o 
   0  -2   5       93.88       92.38      3.15 o 
   1  -2   5     1393.35     1530.05     17.20 o 
   2  -2   5      355.91      373.23      9.27 o 
   3  -2   5      230.91      252.42      8.25 o 
   4  -2   5        0.18        1.12      1.63 o 
   5  -2   5       24.31       29.73      3.40 o 
   6  -2   5       24.81       24.98      4.47 o 
   7  -2   5       14.12       18.88      3.31 o 
  -8  -1   5      109.10       99.41      8.11 o 
  -7  -1   5       19.34       19.11      3.91 o 
  -6  -1   5       46.83       47.17      4.43 o 
  -5  -1   5       18.13       15.66      2.80 o 
  -4  -1   5      118.35      125.56      6.25 o 
  -3  -1   5      229.51      213.36      7.22 o 
  -2  -1   5        0.94        1.72      1.03 o 
  -1  -1   5       39.60       45.25      2.80 o 
   0  -1   5        5.81        3.63      0.79 o 
   1  -1   5      904.01      936.28     12.49 o 
   2  -1   5       29.81       23.02      2.42 o 
   3  -1   5      169.73      216.35      6.90 o 
   4  -1   5       11.71       13.89      2.47 o 
   5  -1   5        0.75       -0.28      1.58 o 
   6  -1   5       22.56       22.28      3.31 o 
   7  -1   5       66.60       65.48      6.80 o 
   8  -1   5       15.39       17.62      4.15 o 
  -8   0   5       32.74       21.53      4.47 o 
  -7   0   5        6.09        4.29      2.70 o 
  -6   0   5      288.49      251.44     10.72 o 
  -5   0   5       75.18       71.17      5.55 o 
  -4   0   5       31.26       24.42      3.08 o 
  -3   0   5      102.37       99.04      4.99 o 
  -2   0   5       32.04       34.63      2.70 o 
  -1   0   5       16.31       17.15      2.00 o 
   0   0   5      149.29      168.60      3.59 o 
   1   0   5      541.26      543.29      8.95 o 
   2   0   5        5.04        4.75      1.35 o 
   3   0   5      400.10      423.51      9.32 o 
   4   0   5       43.47       44.65      3.64 o 
   5   0   5        1.09       -1.68      1.68 o 
   6   0   5        9.13       -2.00      2.00 o 
   7   0   5       44.58       48.75      5.17 o 
   8   0   5       34.86       27.78      5.55 o 
  -7   1   5       11.45       13.89      2.94 o 
  -6   1   5        0.21        1.91      2.42 o 
  -5   1   5      100.27      113.35      6.71 o 
  -4   1   5        2.91       -0.51      1.82 o 
  -3   1   5      556.54      598.19     11.93 o 
  -2   1   5        0.03        1.12      1.17 o 
  -1   1   5      546.17      541.38      9.74 o 
   0   1   5      139.31      137.02      8.13 o 
   1   1   5       13.59       15.15      1.77 o 
   2   1   5       30.85       30.71      2.42 o 
   3   1   5        1.31        1.82      1.26 o 
   4   1   5       16.11       10.77      1.82 o 
   5   1   5        0.05        3.96      1.21 o 
   6   1   5        1.93        1.58      1.72 o 
   7   1   5        5.18        0.37      2.94 o 
   8   1   5       26.98       21.39      4.99 o 
  -7   2   5        4.66        5.22      2.84 o 
  -6   2   5        0.21        2.42      2.24 o 
  -5   2   5       26.49       26.52      3.87 o 
  -4   2   5        0.27        0.28      1.44 o 
  -3   2   5       73.32       92.14      5.27 o 
  -2   2   5      190.09      176.55      6.57 o 
  -1   2   5       39.16       45.12      3.08 o 
   0   2   5      203.89      221.45      5.83 o 
   1   2   5     1200.10     1176.40     14.03 o 
   2   2   5     1394.65     1546.59     16.36 o 
   3   2   5       12.41       18.55      2.28 o 
   4   2   5       55.55       58.68      3.87 o 
   5   2   5       45.71       53.27      4.29 o 
   6   2   5       14.74       19.16      2.89 o 
   7   2   5        2.03        7.04      2.42 o 
   8   2   5        9.12        6.11      3.26 o 
   9   2   5        0.74        2.56      2.75 o 
  -7   3   5       24.80       19.53      5.41 o 
  -6   3   5        9.17        7.50      3.54 o 
  -5   3   5       12.37        9.83      2.66 o 
  -4   3   5      111.87      116.00      6.80 o 
  -3   3   5        4.10        5.50      1.72 o 
  -2   3   5        3.34        0.23      1.54 o 
  -1   3   5        8.87       11.93      1.63 o 
   0   3   5      189.14      198.81      4.63 o 
   1   3   5      184.44      211.36      6.62 o 
   2   3   5       85.56      103.65      4.80 o 
   3   3   5      705.60      830.90     13.52 o 
   4   3   5      423.02      510.81     11.56 o 
   5   3   5       30.07       26.43      3.36 o 
   6   3   5        0.42        4.80      1.68 o 
   7   3   5        3.78        0.00      2.24 o 
   8   3   5        0.40        5.22      1.86 o 
   9   3   5        1.95        2.05      3.22 o 
  -6   4   5        0.98       -0.98      2.56 o 
  -5   4   5       10.87       11.79      3.54 o 
  -4   4   5       18.84       15.99      4.01 o 
  -3   4   5       24.48       25.21      3.73 o 
  -2   4   5       50.65       48.47      4.05 o 
  -1   4   5       12.64       15.15      2.56 o 
   0   4   5        4.04        3.18      1.24 o 
   1   4   5       33.57       38.96      3.36 o 
   2   4   5        0.27        0.23      1.44 o 
   3   4   5       23.21       30.90      3.12 o 
   4   4   5       61.84       74.66      4.66 o 
   5   4   5       12.92       12.77      2.61 o 
   6   4   5       12.87       11.65      2.42 o 
   7   4   5       10.25       14.63      3.17 o 
   8   4   5       10.07       12.02      3.36 o 
   9   4   5        0.06       -3.08      3.31 o 
  -5   5   5        4.40        5.17      2.52 o 
  -4   5   5       35.21       31.74      4.94 o 
  -3   5   5        2.25        0.00      2.52 o 
  -2   5   5       23.72       24.47      3.78 o 
  -1   5   5       58.75       56.86      4.71 o 
   0   5   5      177.90      171.89      5.42 o 
   1   5   5        1.21        2.28      1.58 o 
   2   5   5       39.28       35.00      3.73 o 
   3   5   5       30.66       30.29      3.50 o 
   4   5   5       49.11       65.06      4.61 o 
   5   5   5        0.97        2.84      2.28 o 
   6   5   5       68.20       73.17      5.83 o 
   7   5   5       14.92       19.48      3.31 o 
   8   5   5        0.43       -3.54      3.54 o 
  -4   6   5        0.01        4.24      1.82 o 
  -3   6   5        1.42        2.52      1.44 o 
  -2   6   5        5.26        7.13      2.47 o 
  -1   6   5        7.39        4.80      2.10 o 
   0   6   5       31.07       29.03      2.57 o 
   1   6   5      112.37      103.75      6.06 o 
   2   6   5     1263.56     1245.05     20.74 o 
   3   6   5       89.56       97.55      6.57 o 
   4   6   5        1.69        2.28      2.14 o 
   5   6   5        2.11        2.84      2.66 o 
   6   6   5      218.31      247.43     10.63 o 
   7   6   5       40.97       36.49      5.13 o 
   8   6   5        1.42        2.42      3.36 o 
  -3   7   5       20.85       18.27      4.15 o 
  -2   7   5        0.19        3.91      2.00 o 
  -1   7   5        5.76        7.22      1.96 o 
   0   7   5        0.07        1.42      1.30 o 
   1   7   5        2.22        3.96      1.72 o 
   2   7   5        8.04       11.37      2.52 o 
   3   7   5      150.16      152.82      8.16 o 
   4   7   5      288.29      291.43     11.47 o 
   5   7   5        1.54        1.17      2.47 o 
   6   7   5       41.90       39.06      5.17 o 
   7   7   5        1.38       -0.93      3.40 o 
  -2   8   5        0.23       -1.03      2.94 o 
  -1   8   5       27.44       40.27      5.03 o 
   0   8   5       69.06       65.03      4.65 o 
   1   8   5       33.38       39.34      4.57 o 
   2   8   5        5.83        6.62      3.45 o 
   3   8   5        1.19       -2.10      2.33 o 
   4   8   5       57.42       54.25      5.55 o 
   5   8   5        9.01        5.36      3.45 o 
   6   8   5        2.94        5.27      2.84 o 
   7   8   5        1.70        1.54      2.98 o 
   0   9   5        0.54        3.76      2.31 o 
   1   9   5       12.71       15.29      4.19 o 
   2   9   5       39.64       51.08      5.73 o 
   3   9   5       19.17       21.63      4.33 o 
   4   9   5       17.08       23.49      4.47 o 
   5   9   5       14.44       14.68      4.29 o 
  -4  -8   6        0.16       -2.70      2.70 o 
  -3  -8   6        1.66        0.00      3.12 o 
  -2  -8   6        0.05        1.44      1.82 o 
  -1  -8   6       26.47       26.19      4.85 o 
   0  -8   6        0.21        1.02      2.94 o 
   1  -8   6        2.37        3.59      2.24 o 
  -6  -7   6       12.54       14.17      4.05 o 
  -5  -7   6       34.73       29.97      5.22 o 
  -4  -7   6       26.34       29.87      4.61 o 
  -3  -7   6       21.05       18.08      4.01 o 
  -2  -7   6       60.67       40.73      5.55 o 
  -1  -7   6        1.17        0.84      2.33 o 
   0  -7   6       68.40       71.34     10.53 o 
   1  -7   6       21.08       29.13      4.94 o 
   2  -7   6        0.35       -1.40      2.42 o 
   3  -7   6        0.37       -1.03      2.70 o 
  -7  -6   6       19.00       20.97      3.91 o 
  -6  -6   6        0.01       -1.86      3.08 o 
  -5  -6   6        0.19        1.26      2.42 o 
  -4  -6   6       70.45       79.23      6.48 o 
  -3  -6   6      543.42      608.40     16.55 o 
  -2  -6   6      258.77      264.77     10.81 o 
  -1  -6   6      269.14      268.08     10.72 o 
   0  -6   6      120.69      116.88      7.06 o 
   1  -6   6        0.01       -2.52      2.52 o 
   2  -6   6        1.16       -2.05      3.17 o 
   3  -6   6        1.99        2.66      2.19 o 
   4  -6   6        0.22       -0.47      3.12 o 
  -7  -5   6        7.59        5.78      3.12 o 
  -6  -5   6       20.82       18.36      4.10 o 
  -5  -5   6       32.99       29.92      4.29 o 
  -4  -5   6        0.34        2.80      1.77 o 
  -3  -5   6       35.75       37.29      4.29 o 
  -2  -5   6       55.85       56.21      5.03 o 
  -1  -5   6      505.16      496.92     13.56 o 
   0  -5   6      315.98      302.29      7.63 o 
   1  -5   6      190.21      197.98      8.86 o 
   2  -5   6       31.04       34.30      3.68 o 
   3  -5   6        0.01       -2.38      2.38 o 
   4  -5   6        2.80        2.56      2.98 o 
   5  -5   6        1.04       -0.47      3.31 o 
  -7  -4   6        1.36        3.22      2.56 o 
  -6  -4   6        1.91       -2.00      2.24 o 
  -5  -4   6        9.61        3.91      3.12 o 
  -4  -4   6       12.31       12.35      3.17 o 
  -3  -4   6        0.98        1.72      1.40 o 
  -2  -4   6       46.47       38.96      4.15 o 
  -1  -4   6      181.06      171.98      7.69 o 
   0  -4   6       26.97       20.91      2.22 o 
   1  -4   6      126.33      126.77      6.62 o 
   2  -4   6        6.28        8.44      2.19 o 
   3  -4   6        9.29       12.68      2.61 o 
   4  -4   6       39.41       37.61      4.38 o 
   5  -4   6        1.57        3.82      2.47 o 
   6  -4   6        7.68        9.27      2.98 o 
  -8  -3   6        9.55       12.21      3.73 o 
  -7  -3   6        0.74       -0.42      2.10 o 
  -6  -3   6        7.36        8.06      2.75 o 
  -5  -3   6       12.94        9.00      3.22 o 
  -4  -3   6       25.54       28.29      3.73 o 
  -3  -3   6       33.48       36.82      3.64 o 
  -2  -3   6        0.66        1.63      1.17 o 
  -1  -3   6      197.96      192.48      7.27 o 
   0  -3   6       50.76       40.01      3.61 o 
   1  -3   6      116.42      115.26      5.78 o 
   2  -3   6      116.48      109.11      6.01 o 
   3  -3   6        2.41        4.38      1.49 o 
   4  -3   6       20.63       17.62      3.12 o 
   5  -3   6       15.14       18.69      3.12 o 
   6  -3   6       31.64       35.61      4.75 o 
   7  -3   6        0.12       13.66      4.19 o 
  -8  -2   6        3.73        2.00      3.40 o 
  -7  -2   6        5.35       10.02      2.33 o 
  -6  -2   6       15.42       12.72      3.26 o 
  -5  -2   6       10.06       10.91      3.22 o 
  -4  -2   6        0.55        0.28      1.54 o 
  -3  -2   6      288.49      303.64      9.32 o 
  -2  -2   6       48.78       53.36      3.87 o 
  -1  -2   6     1329.87     1388.41     17.24 o 
   0  -2   6       60.89       70.95      5.83 o 
   1  -2   6       30.57       29.50      2.89 o 
   2  -2   6       42.52       41.25      3.54 o 
   3  -2   6       58.75       59.00      4.38 o 
   4  -2   6        3.61        1.17      2.38 o 
   5  -2   6        1.81        0.33      1.72 o 
   6  -2   6       18.45       13.61      3.36 o 
   7  -2   6       11.08       12.58      3.87 o 
  -8  -1   6        3.32        1.54      2.94 o 
  -7  -1   6        8.03        5.69      3.08 o 
  -6  -1   6       23.90       22.79      3.78 o 
  -5  -1   6       16.23        9.88      2.70 o 
  -4  -1   6       24.36       32.48      3.50 o 
  -3  -1   6       41.09       54.30      4.01 o 
  -2  -1   6       19.84       17.24      2.38 o 
  -1  -1   6       44.57       46.37      3.17 o 
   0  -1   6        0.73        0.86      0.69 o 
   1  -1   6      291.70      302.94      7.92 o 
   2  -1   6      175.77      185.40      6.57 o 
   3  -1   6       41.71       43.86      3.68 o 
   4  -1   6       13.03       13.89      2.14 o 
   5  -1   6      100.93      128.31      6.66 o 
   6  -1   6        1.92        2.94      2.10 o 
   7  -1   6        2.32        1.30      2.70 o 
   8  -1   6        2.35        1.49      3.17 o 
  -7   0   6       16.47       22.88      4.33 o 
  -6   0   6        0.25        0.00      2.66 o 
  -5   0   6        9.78       10.07      2.80 o 
  -4   0   6        0.49        0.28      1.82 o 
  -3   0   6       26.62       25.59      2.98 o 
  -2   0   6       17.47       14.68      1.91 o 
  -1   0   6      559.58      592.70     10.67 o 
   0   0   6        2.45        4.52      0.91 o 
   1   0   6       86.55       74.62      3.78 o 
   2   0   6        9.43        8.25      1.58 o 
   3   0   6        0.16        1.07      0.89 o 
   4   0   6        0.74        1.49      1.72 o 
   5   0   6       80.20       85.24      5.22 o 
   6   0   6       17.46       19.11      3.22 o 
   7   0   6        0.38        0.42      2.28 o 
   8   0   6        0.23        5.73      2.61 o 
  -7   1   6       68.50       68.88      6.52 o 
  -6   1   6        1.04        2.42      1.96 o 
  -5   1   6       42.89       37.47      4.66 o 
  -4   1   6        7.99        6.34      2.28 o 
  -3   1   6       97.60      115.26      6.01 o 
  -2   1   6      297.06      311.38      8.58 o 
  -1   1   6       27.65       34.16      2.70 o 
   0   1   6      245.13      151.05    120.83 o 
   1   1   6        1.97        0.00      0.93 o 
   2   1   6      189.64      197.98      6.25 o 
   3   1   6       67.65        0.79      0.93 o 
   4   1   6        1.01        0.93      1.12 o 
   5   1   6        2.49        0.56      2.00 o 
   6   1   6       34.70       39.38      4.52 o 
   7   1   6       26.99       25.91      4.10 o 
   8   1   6       52.73       48.24      6.43 o 
  -7   2   6        3.26        2.98      3.45 o 
  -6   2   6        0.04       -2.28      2.28 o 
  -5   2   6       25.22       27.03      3.91 o 
  -4   2   6        1.90       -0.61      1.96 o 
  -3   2   6       25.91       27.13      3.31 o 
  -2   2   6       10.38        8.20      2.10 o 
  -1   2   6      136.54      149.23      5.87 o 
   0   2   6     2624.73     1941.24   1348.72 o 
   1   2   6       33.71        0.00      1.54 o 
   2   2   6      256.92      265.80      7.36 o 
   3   2   6       55.65       68.23      4.05 o 
   4   2   6        0.19       -1.49      1.49 o 
   5   2   6        2.15        4.47      1.77 o 
   6   2   6       16.94       17.10      3.59 o 
   7   2   6        7.51        3.50      2.89 o 
   8   2   6        2.03        0.47      3.17 o 
  -6   3   6        0.05        4.61      2.42 o 
  -5   3   6        1.18        3.59      2.28 o 
  -4   3   6        0.83        1.03      1.77 o 
  -3   3   6        0.03       -0.61      1.40 o 
  -2   3   6       23.86       23.96      3.08 o 
  -1   3   6        8.57        6.15      2.05 o 
   0   3   6        9.85       11.13      1.56 o 
   1   3   6       93.40       99.46      4.94 o 
   2   3   6      605.74      768.45     13.28 o 
   3   3   6      244.31      246.32      7.92 o 
   4   3   6       13.05       15.33      2.56 o 
   5   3   6        0.72       17.90      3.36 o 
   6   3   6        2.25        5.03      2.24 o 
   7   3   6        0.08        0.00      1.91 o 
   8   3   6       10.14       11.23      3.50 o 
  -6   4   6       14.95       14.12      4.05 o 
  -5   4   6       11.94        5.27      3.22 o 
  -4   4   6       28.39       26.43      3.91 o 
  -3   4   6        0.95        1.03      1.72 o 
  -2   4   6       92.63       93.59      5.87 o 
  -1   4   6       50.88       46.56      4.24 o 
   0   4   6       24.84       23.16      2.12 o 
   1   4   6        0.00        0.00      1.40 o 
   2   4   6      587.12      623.18     13.05 o 
   3   4   6       25.65       29.13      3.12 o 
   4   4   6       55.81       46.89      4.01 o 
   5   4   6        4.18        3.08      2.47 o 
   6   4   6        1.10        0.37      1.72 o 
   7   4   6        4.09       -0.42      2.75 o 
   8   4   6        0.07        0.93      2.33 o 
  -5   5   6        0.09       -2.94      2.94 o 
  -4   5   6       18.95       15.52      4.61 o 
  -3   5   6       74.48       86.18      6.39 o 
  -2   5   6      303.73      299.17     11.37 o 
  -1   5   6        1.28        3.40      1.68 o 
   0   5   6      361.82      368.32     11.61 o 
   1   5   6        1.45        0.00      1.35 o 
   2   5   6      230.56      204.65      8.53 o 
   3   5   6        0.24        0.84      1.91 o 
   4   5   6      243.53      246.64      9.41 o 
   5   5   6       63.77       76.39      5.55 o 
   6   5   6        3.01        4.85      2.61 o 
   7   5   6       25.55       25.54      4.38 o 
   8   5   6        2.70        1.91      2.98 o 
  -4   6   6        0.42        1.44      2.52 o 
  -3   6   6        3.66        1.30      2.52 o 
  -2   6   6       21.16       29.46      4.15 o 
  -1   6   6      258.13      261.14     10.72 o 
   0   6   6      975.34      981.18     14.12 o 
   1   6   6       17.50       21.58      3.45 o 
   2   6   6      711.04      690.38     16.27 o 
   3   6   6        6.30        4.52      2.28 o 
   4   6   6      313.81      273.67     10.77 o 
   5   6   6      112.57      107.15      7.04 o 
   6   6   6        9.99       10.07      3.73 o 
   7   6   6        3.60        0.00      3.31 o 
   8   6   6        3.02       -1.03      3.40 o 
  -3   7   6        0.30       -3.17      3.17 o 
  -2   7   6        0.04        2.70      2.24 o 
  -1   7   6       11.43       10.44      3.26 o 
   0   7   6       16.04        8.34      2.86 o 
   1   7   6      263.14      256.99     11.33 o 
   2   7   6      257.67      255.26     10.91 o 
   3   7   6       12.77       14.54      2.98 o 
   4   7   6      175.11      181.81      9.23 o 
   5   7   6       39.30       34.82      5.13 o 
   6   7   6       20.57       13.28      4.33 o 
   7   7   6        2.46        1.96      2.84 o 
  -1   8   6        8.05        4.33      3.45 o 
   0   8   6        0.16       -0.77      2.07 o 
   1   8   6       52.25       63.94      6.20 o 
   2   8   6       74.38       75.13      6.43 o 
   3   8   6        0.15        0.42      2.38 o 
   4   8   6       16.51       16.73      4.47 o 
   5   8   6        1.28        3.22      2.56 o 
   6   8   6       11.99       20.09      3.96 o 
   1   9   6       16.60       13.19      3.78 o 
   2   9   6       34.30       39.66      5.36 o 
   3   9   6       95.51      125.05      9.09 o 
   4   9   6        0.04       -1.49      2.89 o 
  -3  -8   7       10.18        8.62      4.10 o 
  -2  -8   7        2.66        2.98      2.75 o 
  -1  -8   7        2.36        4.52      2.89 o 
   0  -8   7        0.07        1.04      1.94 o 
  -5  -7   7        7.88        6.90      3.68 o 
  -4  -7   7       30.07       32.11      4.89 o 
  -3  -7   7        0.70        3.59      2.28 o 
  -2  -7   7       48.96       51.08      5.69 o 
  -1  -7   7        0.11        3.08      2.66 o 
   0  -7   7        8.23       10.57      3.12 o 
   1  -7   7        0.52       -1.40      2.42 o 
   2  -7   7        0.36        2.47      2.66 o 
  -6  -6   7        4.43       -1.44      4.24 o 
  -5  -6   7      222.24      242.68     11.98 o 
  -4  -6   7      194.51      204.37     10.95 o 
  -3  -6   7      123.76      124.95      7.97 o 
  -2  -6   7       15.21       21.77      3.31 o 
  -1  -6   7       19.28       14.03      3.50 o 
   0  -6   7        3.51        2.88      2.33 o 
   1  -6   7       41.40       48.75      5.13 o 
   2  -6   7        2.19        6.43      2.47 o 
   3  -6   7        0.02       -2.98      2.98 o 
   4  -6   7        7.19       11.23      2.70 o 
  -7  -5   7        0.83       -0.51      2.98 o 
  -6  -5   7       12.85       16.31      4.29 o 
  -5  -5   7       13.90       14.35      4.38 o 
  -4  -5   7       10.13        6.39      3.54 o 
  -3  -5   7      151.44      154.69      8.34 o 
  -2  -5   7      145.04      142.85      8.16 o 
  -1  -5   7       30.25       28.29      4.19 o 
   0  -5   7      134.91      126.17     10.00 o 
   1  -5   7       21.47       22.98      3.22 o 
   2  -5   7        1.35        3.36      2.14 o 
   3  -5   7       38.61       46.37      4.99 o 
   4  -5   7       13.91       13.52      3.50 o 
   5  -5   7        1.26        1.49      2.89 o 
  -7  -4   7        2.46        0.47      2.94 o 
  -6  -4   7        0.24       -0.84      2.47 o 
  -5  -4   7       12.25       14.45      3.40 o 
  -4  -4   7       28.90       29.46      3.96 o 
  -3  -4   7       66.64       71.26      5.22 o 
  -2  -4   7        0.31        2.05      1.49 o 
  -1  -4   7      114.89      101.84      6.48 o 
   0  -4   7       35.61       39.00      2.75 o 
   1  -4   7       25.50       29.55      3.50 o 
   2  -4   7       23.73       24.00      3.12 o 
   3  -4   7        3.58        3.22      1.63 o 
   4  -4   7       29.83       23.44      4.24 o 
   5  -4   7        3.87        2.24      3.26 o 
   6  -4   7       18.10       33.98      5.31 o 
  -7  -3   7        0.82       -1.40      2.94 o 
  -6  -3   7        8.58        8.16      2.89 o 
  -5  -3   7       26.60       15.43      3.22 o 
  -4  -3   7       33.53       29.60      3.54 o 
  -3  -3   7        7.28        4.85      1.96 o 
  -2  -3   7       32.87       29.83      3.54 o 
  -1  -3   7       12.29       10.86      2.70 o 
   0  -3   7      109.77      101.93      5.52 o 
   1  -3   7        0.00       -0.28      1.68 o 
   2  -3   7       11.81       12.72      2.70 o 
   3  -3   7       32.87       33.88      3.82 o 
   4  -3   7        3.83        2.84      2.52 o 
   5  -3   7        0.05       -0.42      1.35 o 
   6  -3   7       39.36       37.19      5.45 o 
  -7  -2   7        1.84        0.93      3.08 o 
  -6  -2   7       29.14       28.76      4.80 o 
  -5  -2   7       26.75       27.40      3.64 o 
  -4  -2   7        6.12        5.45      1.96 o 
  -3  -2   7      476.86      472.68     12.44 o 
  -2  -2   7      299.92      309.70      9.46 o 
  -1  -2   7      180.44      181.86      7.18 o 
   0  -2   7      218.23      226.04      5.54 o 
   1  -2   7      167.12      162.75      6.71 o 
   2  -2   7        8.29        7.22      1.91 o 
   3  -2   7       62.24       73.08      4.85 o 
   4  -2   7       33.21       41.25      4.57 o 
   5  -2   7       19.88       15.66      3.22 o 
   6  -2   7        6.97        5.87      3.31 o 
   7  -2   7       12.01       14.49      4.29 o 
  -7  -1   7        0.14       -1.86      3.08 o 
  -6  -1   7        1.95        5.17      2.24 o 
  -5  -1   7        8.58        8.62      2.56 o 
  -4  -1   7       15.86       13.38      2.75 o 
  -3  -1   7        5.58        4.66      1.68 o 
  -2  -1   7       25.33       24.75      2.80 o 
  -1  -1   7      300.08      305.23      8.72 o 
   0  -1   7      121.81      132.30      4.05 o 
   1  -1   7        0.00        0.00      1.03 o 
   2  -1   7        4.90        3.17      1.58 o 
   3  -1   7       21.44       23.26      2.80 o 
   4  -1   7       36.09       39.99      3.96 o 
   5  -1   7      143.62      142.76      7.64 o 
   6  -1   7       11.72       15.15      3.36 o 
   7  -1   7       79.99       81.61      6.76 o 
  -7   0   7       24.36       27.92      4.75 o 
  -6   0   7        0.00        4.10      2.38 o 
  -5   0   7        2.55        3.17      2.66 o 
  -4   0   7       14.69       19.85      3.12 o 
  -3   0   7       30.20       31.13      3.17 o 
  -2   0   7        6.81        9.97      1.96 o 
  -1   0   7       58.54       67.16      4.33 o 
   0   0   7       90.17       98.96      3.43 o 
   1   0   7      106.16      117.36      5.27 o 
   2   0   7       21.05       19.76      2.38 o 
   3   0   7       18.45       16.03      2.42 o 
   4   0   7        6.18        6.76      2.10 o 
   5   0   7       96.25      113.25      6.62 o 
   6   0   7       99.28      113.95      7.32 o 
   7   0   7       27.53       28.57      4.71 o 
   8   0   7       16.13       18.78      3.68 o 
  -7   1   7        2.94        3.45      3.45 o 
  -6   1   7        1.42        1.72      2.47 o 
  -5   1   7      184.96      181.16      9.46 o 
  -4   1   7       41.08       44.84      4.52 o 
  -3   1   7      120.46      118.94      6.57 o 
  -2   1   7        1.59        0.23      1.72 o 
  -1   1   7        9.92        8.20      2.05 o 
   0   1   7       38.82       38.82      2.25 o 
   1   1   7      338.27      390.66      9.27 o 
   2   1   7        0.96       -0.19      0.84 o 
   3   1   7       19.94       25.87      2.84 o 
   4   1   7       13.35       12.02      2.28 o 
   5   1   7        9.84        9.41      2.70 o 
   6   1   7      130.46      128.77      7.78 o 
   7   1   7       56.25       57.89      6.01 o 
   8   1   7       98.19       92.47      8.76 o 
  -6   2   7        2.26        6.29      2.56 o 
  -5   2   7        0.01       -2.47      2.47 o 
  -4   2   7       77.43       68.14      5.73 o 
  -3   2   7      209.70      217.09      9.04 o 
  -2   2   7      601.18      614.65     13.61 o 
  -1   2   7      202.89      190.39      7.36 o 
   0   2   7        1.64        2.42      0.81 o 
   1   2   7        6.56        7.41      1.82 o 
   2   2   7       26.12       23.26      2.66 o 
   3   2   7        3.02        3.50      1.07 o 
   4   2   7       78.35       87.85      5.08 o 
   5   2   7        0.39        2.10      1.07 o 
   6   2   7       10.33       13.24      2.47 o 
   7   2   7        0.63       -1.21      2.52 o 
   8   2   7       85.57       79.42      7.55 o 
  -6   3   7       11.20        9.69      3.82 o 
  -5   3   7        0.12       -2.84      2.84 o 
  -4   3   7        9.03        9.88      2.75 o 
  -3   3   7       27.62       27.50      3.68 o 
  -2   3   7       58.39       53.27      4.52 o 
  -1   3   7      105.00       98.95      5.50 o 
   0   3   7      108.00      116.04      6.92 o 
   1   3   7      482.39      470.31     11.23 o 
   2   3   7        3.64        2.98      1.82 o 
   3   3   7       40.98       45.67      3.73 o 
   4   3   7       52.18       46.65      4.43 o 
   5   3   7       10.82        9.55      2.75 o 
   6   3   7       19.78       20.09      3.50 o 
   7   3   7        3.30        5.27      2.84 o 
   8   3   7        5.23       -1.86      3.82 o 
  -5   4   7        1.16        0.00      2.52 o 
  -4   4   7        3.26        1.63      2.94 o 
  -3   4   7       81.42       76.11      6.29 o 
  -2   4   7      113.42      112.23      6.85 o 
  -1   4   7       93.12       92.65      5.69 o 
   0   4   7      136.96      127.64      4.68 o 
   1   4   7       13.63       16.73      2.52 o 
   2   4   7       68.43       67.95      4.75 o 
   3   4   7        4.20        4.61      1.44 o 
   4   4   7       91.24       81.70      5.64 o 
   5   4   7       17.67       14.96      3.26 o 
   6   4   7       50.91       45.77      4.80 o 
   7   4   7        0.20        2.10      1.72 o 
   8   4   7        0.08        0.93      2.42 o 
  -5   5   7        6.01        4.10      2.89 o 
  -4   5   7       63.17       60.22      6.11 o 
  -3   5   7        0.94        0.42      2.66 o 
  -2   5   7      165.51      176.96      9.00 o 
  -1   5   7       64.73       59.42      5.36 o 
   0   5   7      518.17      494.68      9.79 o 
   1   5   7       32.87       47.03      4.33 o 
   2   5   7        1.54       -0.28      2.24 o 
   3   5   7       20.08       23.63      3.50 o 
   4   5   7        4.45        5.17      2.19 o 
   5   5   7       46.61       49.78      4.75 o 
   6   5   7       27.05       28.34      4.66 o 
   7   5   7        5.91        5.22      3.22 o 
   8   5   7        4.27        4.89      2.61 o 
  -4   6   7        0.05        3.03      2.47 o 
  -3   6   7       22.48       27.36      4.61 o 
  -2   6   7      203.40      181.58     10.02 o 
  -1   6   7       24.36       22.79      3.82 o 
   0   6   7      390.34      392.30      9.38 o 
   1   6   7        0.12        4.43      2.24 o 
   2   6   7      138.42      128.26      7.78 o 
   3   6   7      122.08      113.95      7.32 o 
   4   6   7      194.73      185.96      9.55 o 
   5   6   7       36.30       39.99      4.57 o 
   6   6   7        1.13        0.00      2.05 o 
   7   6   7       36.01       43.53      5.41 o 
   8   6   7        3.83        1.03      3.40 o 
  -2   7   7        2.32        0.93      2.42 o 
  -1   7   7       18.06       18.36      4.15 o 
   0   7   7       86.00       89.50     12.56 o 
   1   7   7       14.67       17.80      3.12 o 
   2   7   7       22.88       19.43      3.50 o 
   3   7   7       75.84       60.68      6.06 o 
   4   7   7        0.00       -0.42      1.96 o 
   5   7   7        0.01       -2.75      2.75 o 
   6   7   7        0.00       -2.28      2.80 o 
   7   7   7       50.52       53.41      5.97 o 
  -1   8   7        1.16        2.00      2.38 o 
   0   8   7       28.29       28.81      5.22 o 
   1   8   7       12.83       19.16      3.54 o 
   2   8   7       23.45       33.51      4.33 o 
   3   8   7       31.77       25.07      4.57 o 
   4   8   7       23.60       25.63      4.52 o 
   5   8   7        6.42        8.58      3.08 o 
   6   8   7        6.76        9.09      3.26 o 
   2   9   7        3.78        3.08      3.31 o 
   3   9   7        1.75        1.03      2.89 o 
  -4  -7   8        0.38        3.45      2.47 o 
  -3  -7   8        0.11       -2.70      2.70 o 
  -2  -7   8        5.19        4.66      2.94 o 
  -1  -7   8        0.38        5.13      2.24 o 
   0  -7   8        0.87        2.10      2.12 o 
   1  -7   8        4.35        4.43      3.50 o 
  -5  -6   8       80.40       94.89      8.34 o 
  -4  -6   8       41.39       36.49      5.17 o 
  -3  -6   8       75.41       98.95      7.32 o 
  -2  -6   8       29.64       36.91      4.80 o 
  -1  -6   8        9.08       12.63      3.17 o 
   0  -6   8       17.81       22.38      2.72 o 
   1  -6   8        8.65        6.43      3.08 o 
   2  -6   8        0.07       -0.47      2.70 o 
   3  -6   8        0.84        2.94      2.10 o 
  -6  -5   8        4.63       12.54      3.64 o 
  -5  -5   8        1.09        4.85      2.61 o 
  -4  -5   8       40.27       37.61      4.89 o 
  -3  -5   8       56.13       63.66      6.01 o 
  -2  -5   8      110.00      118.05      7.18 o 
  -1  -5   8       26.88       23.96      3.64 o 
   0  -5   8       23.51       14.59     10.46 o 
   1  -5   8       28.89        3.78      2.00 o 
   2  -5   8       23.41       24.33      4.47 o 
   3  -5   8        0.91       -2.61      2.61 o 
   4  -5   8        5.36        3.31      2.89 o 
  -7  -4   8        1.24        2.56      2.10 o 
  -6  -4   8        0.79       -0.47      2.70 o 
  -5  -4   8        2.16       -2.05      2.89 o 
  -4  -4   8        0.82       -2.61      2.61 o 
  -3  -4   8       14.70       14.40      3.78 o 
  -2  -4   8        0.07       -1.30      1.82 o 
  -1  -4   8        0.17        0.33      1.77 o 
   0  -4   8       14.89       11.02      2.70 o 
   1  -4   8        0.12        0.33      1.44 o 
   2  -4   8       80.50       66.97      5.55 o 
   3  -4   8       14.44       14.91      2.70 o 
   4  -4   8        2.26        4.66      2.05 o 
   5  -4   8        0.02       -1.91      2.66 o 
  -7  -3   8       11.33        5.97      4.19 o 
  -6  -3   8        2.83        2.61      2.61 o 
  -5  -3   8       16.68       15.15      3.36 o 
  -4  -3   8       46.45       59.10      5.27 o 
  -3  -3   8       82.24       86.27      6.06 o 
  -2  -3   8        4.79        3.54      2.61 o 
  -1  -3   8        0.20        1.68      1.68 o 
   0  -3   8        6.27        5.87      3.24 o 
   1  -3   8       14.96        9.27      2.38 o 
   2  -3   8       51.45       49.92      4.47 o 
   3  -3   8       18.80       23.44      3.40 o 
   4  -3   8       64.76       55.23      5.59 o 
   5  -3   8        0.01        0.84      2.42 o 
   6  -3   8       20.75       21.67      4.01 o 
  -7  -2   8        9.34        8.30      4.29 o 
  -6  -2   8       19.65       22.70      3.91 o 
  -5  -2   8       82.36       89.48      6.62 o 
  -4  -2   8        2.08        0.65      1.86 o 
  -3  -2   8      268.28      274.37      9.97 o 
  -2  -2   8       82.47       93.40      5.78 o 
  -1  -2   8       98.32      101.09      5.73 o 
   0  -2   8       60.71       54.01      4.05 o 
   1  -2   8       94.94       97.22      5.87 o 
   2  -2   8       44.11       54.16      4.24 o 
   3  -2   8       50.10       42.74      4.24 o 
   4  -2   8       20.98       20.55      3.45 o 
   5  -2   8       38.03       35.70      4.71 o 
   6  -2   8        4.28        2.19      3.03 o 
   7  -2   8        1.81        4.05      2.24 o 
  -7  -1   8        1.45       -0.47      2.00 o 
  -6  -1   8        3.64        0.42      3.17 o 
  -5  -1   8        3.09        7.08      2.75 o 
  -4  -1   8        3.69        3.59      2.75 o 
  -3  -1   8      101.62      106.45      6.25 o 
  -2  -1   8       16.20       17.43      2.38 o 
  -1  -1   8        3.80        5.08      1.49 o 
   0  -1   8       31.52       25.99      2.04 o 
   1  -1   8       54.85       44.14      3.78 o 
   2  -1   8       26.50       31.74      3.50 o 
   3  -1   8      218.12      207.77      8.34 o 
   4  -1   8       58.81       73.36      5.78 o 
   5  -1   8      101.29      104.45      6.85 o 
   6  -1   8        0.72        5.78      2.75 o 
   7  -1   8        0.22        0.00      1.63 o 
  -7   0   8        1.44        8.53      2.70 o 
  -6   0   8       24.56       33.98      4.52 o 
  -5   0   8       98.31       95.68      7.41 o 
  -4   0   8       52.79       55.32      4.75 o 
  -3   0   8        0.04       -0.28      1.40 o 
  -2   0   8       39.67       42.51      3.59 o 
  -1   0   8      235.33      239.23      8.34 o 
   0   0   8       87.94       94.25      3.64 o 
   1   0   8       18.26       17.94      2.42 o 
   2   0   8        0.29       -0.23      1.30 o 
   3   0   8      458.44      437.17     11.61 o 
   4   0   8      227.36      233.41      8.95 o 
   5   0   8        3.36        3.03      2.94 o 
   6   0   8       90.38       96.43      6.90 o 
   7   0   8        0.05        1.35      2.33 o 
   8   0   8        3.02        3.08      2.52 o 
  -6   1   8        5.96        4.52      3.08 o 
  -5   1   8        3.59        4.33      2.52 o 
  -4   1   8       73.40       79.93      6.25 o 
  -3   1   8       72.88       83.43      5.73 o 
  -2   1   8       46.02       50.66      4.33 o 
  -1   1   8       12.16       12.30      2.33 o 
   0   1   8       10.00       13.96      1.69 o 
   1   1   8        6.49       10.16      2.05 o 
   2   1   8       25.06       19.30      2.52 o 
   3   1   8       24.49       27.68      2.80 o 
   4   1   8       62.01       69.44      5.08 o 
   5   1   8      131.23      160.75      7.92 o 
   6   1   8      393.32      393.03     13.33 o 
   7   1   8      169.07      161.49     10.07 o 
   8   1   8       11.75       11.93      4.71 o 
  -6   2   8        0.16       -0.47      2.28 o 
  -5   2   8       19.84       15.80      3.73 o 
  -4   2   8      168.20      166.20      9.13 o 
  -3   2   8        3.98        3.82      2.47 o 
  -2   2   8       87.70       75.13      5.36 o 
  -1   2   8        4.56        3.08      1.54 o 
   0   2   8        5.67        4.22      1.33 o 
   1   2   8      147.73      166.06      6.99 o 
   2   2   8        8.91        9.93      1.68 o 
   3   2   8       18.36       18.92      2.47 o 
   4   2   8        2.10        2.00      1.58 o 
   5   2   8       95.20       83.01      6.29 o 
   6   2   8       48.88       43.30      5.41 o 
   7   2   8       12.26       13.98      3.96 o 
   8   2   8       62.61       65.76      6.90 o 
  -6   3   8        0.44       -1.03      2.98 o 
  -5   3   8        5.01       -3.54      3.54 o 
  -4   3   8        7.88        7.46      3.08 o 
  -3   3   8        5.98        6.57      2.10 o 
  -2   3   8      165.70      166.80      7.78 o 
  -1   3   8        1.18        0.28      1.58 o 
   0   3   8        8.21        7.61      1.69 o 
   1   3   8      177.93      163.26      7.04 o 
   2   3   8        0.00        1.82      1.12 o 
   3   3   8        0.00        0.79      1.40 o 
   4   3   8      181.66      174.03      7.74 o 
   5   3   8       72.75       79.46      5.78 o 
   6   3   8        0.02        0.37      1.86 o 
   7   3   8       28.05       28.10      4.29 o 
   8   3   8       51.58       53.46      6.34 o 
  -5   4   8       14.87       14.17      3.91 o 
  -4   4   8        0.20       -1.30      2.47 o 
  -3   4   8       41.80       41.76      4.99 o 
  -2   4   8      132.02      134.74      7.92 o 
  -1   4   8       16.56       15.38      3.36 o 
   0   4   8       72.37       80.87      4.57 o 
   1   4   8       33.75       29.73      3.59 o 
   2   4   8       67.39       64.97      4.94 o 
   3   4   8       18.45       19.16      2.80 o 
   4   4   8        0.02       -1.72      1.72 o 
   5   4   8       11.38        6.94      2.84 o 
   6   4   8       37.54       45.30      4.89 o 
   7   4   8        3.13        1.30      2.70 o 
   8   4   8        2.25        3.96      3.50 o 
  -4   5   8      147.58      168.53     10.58 o 
  -3   5   8        9.24       11.56      3.54 o 
  -2   5   8        0.01        1.17      2.24 o 
  -1   5   8       41.91       40.45      4.61 o 
   0   5   8       12.27        9.84      2.66 o 
   1   5   8        1.40       -1.58      1.96 o 
   2   5   8       72.84       85.57      5.45 o 
   3   5   8        8.33       10.44      2.70 o 
   4   5   8        8.76        9.27      2.28 o 
   5   5   8        0.05        0.00      2.24 o 
   6   5   8      169.63      172.12      9.60 o 
   7   5   8      103.38      112.79      7.92 o 
   8   5   8        1.58        7.64      2.33 o 
  -3   6   8       15.96       12.49      4.61 o 
  -2   6   8      206.07      204.70     10.77 o 
  -1   6   8       15.73       14.96      3.96 o 
   0   6   8      104.14       96.92      4.99 o 
   1   6   8        1.66       -2.19      2.84 o 
   2   6   8      284.94      295.77     11.51 o 
   3   6   8      107.63      105.24      6.99 o 
   4   6   8        0.25        1.91      2.05 o 
   5   6   8        0.99       -2.75      2.75 o 
   6   6   8        0.26        4.38      2.05 o 
   7   6   8       10.36       13.00      3.82 o 
  -2   7   8       39.29       41.67      5.97 o 
  -1   7   8        3.72        2.75      3.40 o 
   0   7   8        1.25        0.20      1.77 o 
   1   7   8      102.82      108.13      7.74 o 
   2   7   8       42.55       51.69      5.41 o 
   3   7   8       61.13       67.67      6.25 o 
   4   7   8        4.78        0.00      2.10 o 
   5   7   8       10.41        9.83      3.03 o 
   6   7   8        7.57        7.18      3.59 o 
   0   8   8       13.88       17.17      3.96 o 
   1   8   8        3.66        2.38      3.50 o 
   2   8   8        8.12        7.50      3.59 o 
   3   8   8        6.48        5.64      2.56 o 
   4   8   8       35.17       47.26      5.69 o 
   5   8   8       32.27       36.21      4.89 o 
  -3  -7   9        4.04        3.54      2.52 o 
  -2  -7   9        7.94        5.45      3.40 o 
  -1  -7   9        0.03        0.51      1.77 o 
   0  -7   9        7.91       11.87      2.67 o 
  -5  -6   9       43.74       42.23      6.34 o 
  -4  -6   9       24.61       20.97      4.85 o 
  -3  -6   9        2.11        3.17      2.75 o 
  -2  -6   9       12.75       12.35      4.15 o 
  -1  -6   9       27.61       28.01      4.61 o 
   0  -6   9        0.31        1.33      1.50 o 
   1  -6   9        3.35        8.25      2.75 o 
   2  -6   9       22.45       30.99      5.27 o 
  -6  -5   9        1.99        4.61      2.38 o 
  -5  -5   9       90.18       89.02      8.02 o 
  -4  -5   9       29.00       32.72      5.17 o 
  -3  -5   9        0.04        1.21      2.38 o 
  -2  -5   9       55.78       65.95      5.73 o 
  -1  -5   9        0.12        1.17      2.00 o 
   0  -5   9        0.66        0.37      1.53 o 
   1  -5   9        3.93        5.27      2.24 o 
   2  -5   9        0.07        0.42      2.14 o 
   3  -5   9       18.54       17.01      3.59 o 
   4  -5   9        2.26        5.03      2.66 o 
  -6  -4   9        0.48       -0.98      2.56 o 
  -5  -4   9        1.32        1.30      3.50 o 
  -4  -4   9        8.40        4.05      3.40 o 
  -3  -4   9       38.37       42.04      4.75 o 
  -2  -4   9       27.26       29.92      3.82 o 
  -1  -4   9       13.45       13.89      3.03 o 
   0  -4   9       65.59       60.83      6.27 o 
   1  -4   9        0.71        3.22      1.86 o 
   2  -4   9       46.50       33.46      4.01 o 
   3  -4   9       11.53        6.99      3.17 o 
   4  -4   9       16.48       18.46      3.78 o 
   5  -4   9        2.14        4.99      2.00 o 
  -6  -3   9        0.64       -2.33      2.84 o 
  -5  -3   9        4.13       12.21      2.89 o 
  -4  -3   9        0.00       -1.91      1.91 o 
  -3  -3   9        0.25       -0.70      2.19 o 
  -2  -3   9       33.40       38.54      3.96 o 
  -1  -3   9       27.75       24.52      3.45 o 
   0  -3   9        2.47        3.45      1.86 o 
   1  -3   9        5.24        7.08      2.19 o 
   2  -3   9       32.63       28.24      3.54 o 
   3  -3   9        0.02       -2.19      2.56 o 
   4  -3   9      180.76      170.07      9.32 o 
   5  -3   9       40.57       42.55      4.94 o 
   6  -3   9        1.33        3.03      2.14 o 
  -6  -2   9       13.52       14.73      3.96 o 
  -5  -2   9      160.25      152.50      8.90 o 
  -4  -2   9        1.63        3.26      2.10 o 
  -3  -2   9       33.93       35.00      3.68 o 
  -2  -2   9        4.27        3.96      1.72 o 
  -1  -2   9       42.77       41.48      4.24 o 
   0  -2   9        0.93        2.00      1.72 o 
   1  -2   9        4.88        3.22      2.14 o 
   2  -2   9        3.96        3.68      2.38 o 
   3  -2   9        1.76       -1.03      1.72 o 
   4  -2   9       30.72       25.54      3.68 o 
   5  -2   9        4.12        3.31      2.10 o 
   6  -2   9       16.35       18.27      3.54 o 
  -6  -1   9        6.99       11.93      3.03 o 
  -5  -1   9        3.71        2.84      2.47 o 
  -4  -1   9        2.38        3.59      2.42 o 
  -3  -1   9       20.16       22.14      3.54 o 
  -2  -1   9       42.49       48.94      4.29 o 
  -1  -1   9        6.33        3.87      2.19 o 
   0  -1   9       60.65       65.73      6.83 o 
   1  -1   9      124.76      122.20      6.25 o 
   2  -1   9       28.66       27.36      3.64 o 
   3  -1   9        0.45        2.14      1.72 o 
   4  -1   9        3.40        3.78      2.52 o 
   5  -1   9       21.91       24.70      3.73 o 
   6  -1   9       89.33       85.71      7.22 o 
   7  -1   9        0.19       -1.49      2.28 o 
  -6   0   9       13.14       13.05      4.24 o 
  -5   0   9       31.81       36.45      4.66 o 
  -4   0   9       57.37       66.37      5.69 o 
  -3   0   9        0.09       -1.58      1.77 o 
  -2   0   9       11.46       13.05      2.52 o 
  -1   0   9       18.70       15.10      2.66 o 
   0   0   9        0.03       -0.23      1.10 o 
   1   0   9        6.84        7.55      2.10 o 
   2   0   9      321.03      299.73     10.02 o 
   3   0   9      116.26      116.56      6.76 o 
   4   0   9        9.06       12.35      2.89 o 
   5   0   9       41.71       29.55      4.33 o 
   6   0   9       36.42       28.62      4.71 o 
   7   0   9        1.74        5.22      2.80 o 
  -6   1   9        7.86        6.76      3.82 o 
  -5   1   9       12.76       13.14      3.31 o 
  -4   1   9       20.22       23.44      3.82 o 
  -3   1   9       25.15       25.77      3.78 o 
  -2   1   9       11.55        7.13      2.52 o 
  -1   1   9       90.66       93.59      5.59 o 
   0   1   9        5.68        3.24      2.21 o 
   1   1   9        0.48        2.33      1.63 o 
   2   1   9        0.00        2.66      0.84 o 
   3   1   9       55.92       58.30      4.75 o 
   4   1   9      888.28      843.53     17.80 o 
   5   1   9      339.77      351.88     12.26 o 
   6   1   9       13.93       13.61      3.22 o 
   7   1   9        0.09       -0.93      2.66 o 
  -6   2   9        0.53        2.52      3.26 o 
  -5   2   9        1.66        3.59      2.52 o 
  -4   2   9        0.30        1.17      2.05 o 
  -3   2   9      216.97      218.30      9.41 o 
  -2   2   9        0.53        1.58      1.49 o 
  -1   2   9       49.52       56.67      4.29 o 
   0   2   9       26.98       23.58      2.45 o 
   1   2   9        0.11       -1.07      1.49 o 
   2   2   9      108.66      109.48      6.11 o 
   3   2   9       28.56       26.24      3.54 o 
   4   2   9        2.76        0.00      2.66 o 
   5   2   9        4.91        6.29      2.28 o 
   6   2   9      168.43      157.30      9.09 o 
   7   2   9        1.68        6.29      2.52 o 
   8   2   9        0.73        0.00      2.19 o 
  -5   3   9       14.99       13.84      3.68 o 
  -4   3   9        0.20        2.52      2.33 o 
  -3   3   9        6.56        8.25      2.84 o 
  -2   3   9       29.98       33.18      3.82 o 
  -1   3   9      279.23      273.72     10.25 o 
   0   3   9       12.99       11.03      1.61 o 
   1   3   9        0.00       -0.28      1.68 o 
   2   3   9        5.06        6.34      2.05 o 
   3   3   9       71.03       86.04      5.55 o 
   4   3   9       65.50       80.35      5.69 o 
   5   3   9       24.93       26.43      3.54 o 
   6   3   9       37.37       40.27      4.75 o 
   7   3   9       62.40       50.80      5.59 o 
   8   3   9        8.36        1.03      3.59 o 
  -5   4   9        0.78       -0.51      3.31 o 
  -4   4   9        5.37       10.11      3.12 o 
  -3   4   9        0.25        3.31      1.86 o 
  -2   4   9        0.04        0.75      1.91 o 
  -1   4   9        2.38        6.15      2.52 o 
   0   4   9       56.45       51.64      3.47 o 
   1   4   9       56.23       53.97      4.85 o 
   2   4   9       41.39       48.98      4.71 o 
   3   4   9       58.99       43.48      4.29 o 
   4   4   9        6.62        5.83      2.33 o 
   5   4   9       55.82       63.66      5.64 o 
   6   4   9       88.51       81.42      7.13 o 
   7   4   9       87.67       82.68      7.13 o 
   8   4   9        0.00        2.05      3.50 o 
  -4   5   9        5.59        0.00      4.10 o 
  -3   5   9        0.47       -3.31      3.31 o 
  -2   5   9      109.21      134.65      8.39 o 
  -1   5   9       37.16       27.92      4.61 o 
   0   5   9        6.09        5.58      1.66 o 
   1   5   9       29.93       26.05      4.15 o 
   2   5   9        6.61        7.22      2.33 o 
   3   5   9       54.30       46.51      4.71 o 
   4   5   9       68.74       70.94      5.59 o 
   5   5   9      191.87      183.49      9.46 o 
   6   5   9        8.13        6.06      3.22 o 
   7   5   9       17.31       11.47      4.52 o 
  -3   6   9        4.16        8.62      2.98 o 
  -2   6   9       81.29       76.16      7.97 o 
  -1   6   9        0.37        0.42      2.38 o 
   0   6   9      173.38      174.77      6.82 o 
   1   6   9      195.08      194.02      9.79 o 
   2   6   9       22.37       20.09      3.50 o 
   3   6   9       31.53       30.06      4.05 o 
   4   6   9        6.45        6.90      2.61 o 
   5   6   9       20.33       13.75      4.38 o 
   6   6   9       28.04       26.33      4.47 o 
   7   6   9       38.62       32.30      5.50 o 
  -1   7   9        0.02        1.96      3.08 o 
   0   7   9       11.38       11.74      2.07 o 
   1   7   9       77.58       86.78      6.76 o 
   2   7   9        1.99        5.22      2.14 o 
   3   7   9       13.97       12.26      3.17 o 
   4   7   9        0.51        0.00      2.47 o 
   5   7   9       22.65       24.42      4.24 o 
   6   7   9       12.20        9.00      3.45 o 
   1   8   9        6.69        3.03      4.10 o 
   2   8   9       26.98       31.97      5.50 o 
   3   8   9       27.83       25.54      5.45 o 
   4   8   9       12.62        7.50      3.59 o 
  -4  -6  10        4.74        5.13      2.98 o 
  -3  -6  10       18.52       20.55      4.33 o 
  -2  -6  10        3.19        1.91      2.52 o 
  -1  -6  10        0.09        1.91      1.91 o 
   0  -6  10        3.60        6.80      1.89 o 
   1  -6  10        0.32        0.51      2.47 o 
   2  -6  10        2.89       -3.87      3.87 o 
  -5  -5  10        0.78        3.54      2.84 o 
  -4  -5  10       16.23       16.96      4.61 o 
  -3  -5  10        0.02        3.12      2.47 o 
  -2  -5  10        3.71        6.01      2.42 o 
  -1  -5  10       24.30       22.84      4.15 o 
   0  -5  10        9.86        8.74      2.36 o 
   1  -5  10        6.94       11.42      2.89 o 
   2  -5  10        0.19       -0.47      2.19 o 
   3  -5  10        0.00        0.00      2.42 o 
  -5  -4  10       15.05       15.71      3.59 o 
  -4  -4  10       18.83       21.07      4.01 o 
  -3  -4  10       11.24       14.35      3.45 o 
  -2  -4  10        4.27        7.04      2.14 o 
  -1  -4  10        8.86        8.39      3.31 o 
   0  -4  10      106.04       82.42      4.66 o 
   1  -4  10        0.84        3.12      2.61 o 
   2  -4  10       48.76       45.77      5.22 o 
   3  -4  10        0.00        1.77      1.77 o 
   4  -4  10        1.36        0.98      2.14 o 
  -6  -3  10       12.93       22.70      4.19 o 
  -5  -3  10        8.55        9.55      4.10 o 
  -4  -3  10        0.00        0.00      2.05 o 
  -3  -3  10        5.58        6.90      2.66 o 
  -2  -3  10        0.72        1.44      2.28 o 
  -1  -3  10        0.34        0.70      1.96 o 
   0  -3  10       68.42       72.67      4.10 o 
   1  -3  10       28.77       22.74      4.38 o 
   2  -3  10      221.13      168.11      9.27 o 
   3  -3  10       36.69       50.80      5.03 o 
   4  -3  10        1.06        1.72      2.56 o 
   5  -3  10        1.64        4.85      2.56 o 
  -6  -2  10       21.99       23.72      4.71 o 
  -5  -2  10        1.92        0.42      2.89 o 
  -4  -2  10        1.30       -1.21      2.52 o 
  -3  -2  10        0.09       -2.56      2.56 o 
  -2  -2  10       17.00       20.41      2.98 o 
  -1  -2  10        1.42        1.30      2.19 o 
   0  -2  10       69.82       73.38      4.64 o 
   1  -2  10       48.96       50.20      4.94 o 
   2  -2  10        0.11        0.70      1.54 o 
   3  -2  10        7.06        8.06      2.66 o 
   4  -2  10        0.19        0.79      1.77 o 
   5  -2  10        0.03        4.43      1.40 o 
   6  -2  10        2.27        2.47      2.38 o 
  -6  -1  10        2.31        1.49      3.31 o 
  -5  -1  10       49.91       63.57      6.57 o 
  -4  -1  10        4.13        1.58      2.47 o 
  -3  -1  10        1.41        1.77      2.42 o 
  -2  -1  10       37.30       28.57      4.43 o 
  -1  -1  10       41.57       41.57      4.52 o 
   0  -1  10       93.72       87.82      5.45 o 
   1  -1  10       10.99        7.92      3.03 o 
   2  -1  10      371.42      383.39     12.21 o 
   3  -1  10       43.29       49.82      4.89 o 
   4  -1  10      188.20      173.10      9.32 o 
   5  -1  10       12.73       10.81      3.73 o 
   6  -1  10       12.45        7.46      3.36 o 
  -6   0  10        6.19        5.50      3.45 o 
  -5   0  10       24.12       19.06      4.24 o 
  -4   0  10       22.40       17.38      3.78 o 
  -3   0  10        1.85        2.47      2.00 o 
  -2   0  10        4.61        7.18      1.72 o 
  -1   0  10        3.69        0.28      2.38 o 
   0   0  10      153.33      145.48     13.68 o 
   1   0  10      866.30      855.46     17.43 o 
   2   0  10      239.96      217.51      8.81 o 
   3   0  10       17.77       24.70      3.78 o 
   4   0  10      398.56      385.90     13.10 o 
   5   0  10        0.77        0.79      1.77 o 
   6   0  10        3.28        7.55      2.84 o 
   7   0  10        0.69        1.49      3.36 o 
  -6   1  10        2.34        0.51      3.12 o 
  -5   1  10        9.40        7.78      3.31 o 
  -4   1  10        5.60       -2.84      3.68 o 
  -3   1  10        7.32        7.64      2.42 o 
  -2   1  10       14.00       17.57      3.12 o 
  -1   1  10        0.00        0.33      1.72 o 
   0   1  10       40.82       34.23      2.82 o 
   1   1  10        2.89        3.82      1.91 o 
   2   1  10      800.11      780.94     17.01 o 
   3   1  10     1070.30     1111.61     20.55 o 
   4   1  10      167.07      145.93      8.72 o 
   5   1  10       45.77       44.42      4.89 o 
   6   1  10       10.69        8.58      3.22 o 
   7   1  10        0.03        1.96      2.56 o 
  -5   2  10       19.16       21.07      3.78 o 
  -4   2  10       20.63       27.68      4.15 o 
  -3   2  10       36.90       45.07      4.33 o 
  -2   2  10        0.07        0.33      2.10 o 
  -1   2  10       37.61       37.94      3.91 o 
   0   2  10        6.55       10.04      1.67 o 
   1   2  10       32.88       25.82      3.54 o 
   2   2  10       28.67       26.24      3.54 o 
   3   2  10       73.99       71.40      5.31 o 
   4   2  10      280.66      289.05     11.05 o 
   5   2  10       79.25       77.46      6.01 o 
   6   2  10        5.32        2.56      3.26 o 
   7   2  10        1.45        1.91      2.24 o 
  -5   3  10        3.74        1.03      3.12 o 
  -4   3  10        5.79        6.80      2.38 o 
  -3   3  10       19.14       13.47      3.22 o 
  -2   3  10        0.94        2.98      2.10 o 
  -1   3  10        1.09       -1.72      2.42 o 
   0   3  10       13.11       13.03      3.10 o 
   1   3  10       59.38       60.26      4.85 o 
   2   3  10        6.87        8.95      2.00 o 
   3   3  10       32.83       31.18      3.31 o 
   4   3  10      193.32      209.54      9.46 o 
   5   3  10      244.13      217.51     10.63 o 
   6   3  10       47.48       37.10      4.71 o 
   7   3  10        1.57        0.00      2.61 o 
  -4   4  10        2.92        3.45      2.98 o 
  -3   4  10        0.11       -2.94      2.94 o 
  -2   4  10       15.27       11.70      3.40 o 
  -1   4  10       36.61       52.01      4.94 o 
   0   4  10       10.63       13.60      2.12 o 
   1   4  10       26.79       18.18      3.45 o 
   2   4  10       15.61       16.78      3.36 o 
   3   4  10      102.46       90.88      6.29 o 
   4   4  10        3.47        0.00      2.05 o 
   5   4  10      125.52      112.14      7.64 o 
   6   4  10        4.44        5.27      3.54 o 
   7   4  10        2.16        2.42      2.89 o 
  -3   5  10        6.84        2.42      3.91 o 
  -2   5  10       19.58       20.46      4.19 o 
  -1   5  10       13.00       15.71      3.54 o 
   0   5  10        8.43       12.49      4.50 o 
   1   5  10        0.08       -1.49      2.14 o 
   2   5  10       44.39       39.71      4.85 o 
   3   5  10       56.99       57.19      5.36 o 
   4   5  10       37.53       31.83      5.17 o 
   5   5  10       25.96       26.29      3.64 o 
   6   5  10       18.44       22.51      3.59 o 
   7   5  10        1.99       -3.54      3.54 o 
  -2   6  10        0.25        3.45      2.14 o 
  -1   6  10       26.54       36.82      4.71 o 
   0   6  10       41.08       41.31      3.71 o 
   1   6  10       46.18       48.75      5.50 o 
   2   6  10        5.13        5.41      2.89 o 
   3   6  10        0.19        0.84      1.86 o 
   4   6  10       43.89       48.42      5.17 o 
   5   6  10        6.90        8.20      2.75 o 
   6   6  10        1.44        3.40      2.70 o 
  -1   7  10       51.06       60.31      6.62 o 
   0   7  10        0.06        0.93      1.76 o 
   1   7  10       11.15       11.79      3.08 o 
   2   7  10        0.34        1.86      2.70 o 
   3   7  10        5.32        0.93      3.31 o 
   4   7  10        0.05       -0.93      2.52 o 
   5   7  10       14.10       13.38      3.54 o 
  -2  -6  11        0.36        1.03      2.61 o 
  -1  -6  11        0.74        2.56      2.42 o 
   0  -6  11        5.66        8.73      2.41 o 
  -4  -5  11       25.78       30.01      4.80 o 
  -3  -5  11        2.33        0.47      3.59 o 
  -2  -5  11        4.49        8.86      3.64 o 
  -1  -5  11       45.04       44.56      5.17 o 
   0  -5  11        2.30        5.18      2.15 o 
   1  -5  11        0.00       -0.47      3.26 o 
   2  -5  11        2.39        4.94      2.33 o 
  -5  -4  11        1.27        0.00      3.36 o 
  -4  -4  11        0.23        1.44      2.47 o 
  -3  -4  11        9.13        8.53      3.31 o 
  -2  -4  11      168.00      170.16     10.21 o 
  -1  -4  11        5.19        2.52      3.08 o 
   0  -4  11        3.58        1.26      1.96 o 
   1  -4  11       25.88       18.41      4.10 o 
   2  -4  11        0.47        3.59      2.00 o 
   3  -4  11        0.70        1.44      3.22 o 
   4  -4  11        0.70        1.03      2.61 o 
  -5  -3  11        0.06       -0.51      2.38 o 
  -4  -3  11        3.73        5.41      2.70 o 
  -3  -3  11       10.75        7.18      2.70 o 
  -2  -3  11        5.03        4.01      2.70 o 
  -1  -3  11       33.07       36.35      4.61 o 
   0  -3  11      320.48      307.68     18.62 o 
   1  -3  11       55.57       72.80      6.29 o 
   2  -3  11       36.69       38.78      4.75 o 
   3  -3  11        3.77        9.13      2.52 o 
   4  -3  11        1.70        0.00      2.28 o 
   5  -3  11        0.71        2.05      2.42 o 
  -5  -2  11        0.07        0.98      3.17 o 
  -4  -2  11        0.55       -2.19      2.42 o 
  -3  -2  11        4.21        0.00      2.80 o 
  -2  -2  11        8.72        7.92      2.98 o 
  -1  -2  11        8.07       10.53      2.66 o 
   0  -2  11       42.09       41.63      3.25 o 
   1  -2  11        0.02        2.52      2.19 o 
   2  -2  11       25.17       16.96      3.64 o 
   3  -2  11        0.00       -2.00      2.00 o 
   4  -2  11       13.71        8.25      3.03 o 
   5  -2  11        3.38        5.27      2.56 o 
  -5  -1  11        2.87        6.66      2.94 o 
  -4  -1  11       46.92       58.07      5.83 o 
  -3  -1  11        9.76        7.46      3.36 o 
  -2  -1  11       94.99       97.69      7.36 o 
  -1  -1  11        0.00       -2.10      2.10 o 
   0  -1  11      185.45      180.11      6.18 o 
   1  -1  11       70.99       65.72      6.29 o 
   2  -1  11      336.22      351.51     12.26 o 
   3  -1  11       39.65       44.00      5.08 o 
   4  -1  11        2.80        3.26      2.70 o 
   5  -1  11        0.02       -1.35      2.05 o 
   6  -1  11        0.99       -3.96      3.96 o 
  -5   0  11       19.83       20.18      3.91 o 
  -4   0  11        7.63       12.12      3.31 o 
  -3   0  11        2.78        1.58      2.28 o 
  -2   0  11       33.51       37.70      4.57 o 
  -1   0  11      200.14      208.00      9.46 o 
   0   0  11      312.59      302.46      8.02 o 
   1   0  11       29.29       26.80      4.71 o 
   2   0  11      193.27      183.21      9.04 o 
   3   0  11      103.54      111.62      6.80 o 
   4   0  11        0.00       -0.37      2.28 o 
   5   0  11       18.11       29.92      4.66 o 
   6   0  11        0.38        0.00      2.61 o 
  -5   1  11        2.47        4.94      2.61 o 
  -4   1  11       11.03        9.74      3.36 o 
  -3   1  11       25.22       24.05      4.15 o 
  -2   1  11        2.36        1.86      2.84 o 
  -1   1  11       14.87       14.49      2.80 o 
   0   1  11      156.14      147.61      8.32 o 
   1   1  11      259.09      270.04     10.35 o 
   2   1  11      207.82      204.51      9.00 o 
   3   1  11        2.37        2.84      2.00 o 
   4   1  11       15.78       15.94      3.22 o 
   5   1  11        0.00        1.26      2.14 o 
   6   1  11       27.62       19.34      4.38 o 
   7   1  11       20.02       23.12      4.10 o 
  -5   2  11        3.41       -3.08      3.59 o 
  -4   2  11        4.08        3.68      2.38 o 
  -3   2  11       17.87       17.15      4.05 o 
  -2   2  11        2.96        4.19      2.47 o 
  -1   2  11        5.28        4.66      2.00 o 
   0   2  11       12.76        7.85      2.02 o 
   1   2  11       14.13       18.13      2.84 o 
   2   2  11       54.79       48.33      4.75 o 
   3   2  11       46.62       46.79      4.89 o 
   4   2  11        0.20        1.91      1.58 o 
   5   2  11       56.63       62.64      5.64 o 
   6   2  11        2.06        2.70      1.58 o 
   7   2  11        5.00        2.00      3.87 o 
  -4   3  11        0.45       -1.96      3.26 o 
  -3   3  11        3.22        1.77      3.22 o 
  -2   3  11        7.00        5.27      2.28 o 
  -1   3  11       40.42       44.32      4.85 o 
   0   3  11        0.75       -0.04      1.25 o 
   1   3  11        2.96        1.77      2.24 o 
   2   3  11        3.15       -0.70      2.42 o 
   3   3  11       29.94       28.52      4.19 o 
   4   3  11        9.17       10.44      2.75 o 
   5   3  11       10.68        6.66      2.66 o 
   6   3  11        0.00        2.28      2.19 o 
   7   3  11        9.20       15.71      3.31 o 
  -3   4  11        1.63       -0.47      2.56 o 
  -2   4  11        1.37        5.27      2.14 o 
  -1   4  11       55.19       52.71      5.64 o 
   0   4  11        0.03       -1.43      3.89 o 
   1   4  11      170.84      149.05      8.39 o 
   2   4  11       36.61       27.45      3.82 o 
   3   4  11       18.18       12.30      3.17 o 
   4   4  11       31.82       33.09      4.15 o 
   5   4  11       18.94       24.61      3.73 o 
   6   4  11        7.66       13.61      2.52 o 
   7   4  11        0.10       -0.51      2.75 o 
  -2   5  11        0.50        4.33      2.75 o 
  -1   5  11        7.42        4.89      2.66 o 
   0   5  11       12.01       14.21      2.60 o 
   1   5  11      107.69       96.52      7.27 o 
   2   5  11       28.35       28.10      4.29 o 
   3   5  11       81.70       93.45      6.71 o 
   4   5  11        0.66        0.00      2.10 o 
   5   5  11        1.93        0.47      2.52 o 
   6   5  11       13.45        8.30      3.54 o 
  -1   6  11       56.25       64.08      6.48 o 
   0   6  11        0.01        1.00      1.28 o 
   1   6  11        1.07        1.82      2.38 o 
   2   6  11       16.91       15.61      4.05 o 
   3   6  11       62.01       61.24      5.92 o 
   4   6  11        1.42       -1.40      2.66 o 
   5   6  11        0.10       -2.52      2.52 o 
   1   7  11        4.53        6.52      3.31 o 
   2   7  11        8.48        8.39      3.59 o 
   3   7  11       19.85       25.73      4.66 o 
   4   7  11       20.78       18.69      3.54 o 
  -2  -5  12       46.06       49.17      6.34 o 
  -1  -5  12       16.63       22.98      4.52 o 
   0  -5  12       12.91        6.33      3.03 o 
   1  -5  12        8.14        9.74      4.19 o 
  -4  -4  12       13.87       24.33      4.71 o 
  -3  -4  12        1.86        0.47      3.22 o 
  -2  -4  12        5.89        1.40      3.17 o 
  -1  -4  12        3.40        3.68      2.84 o 
   0  -4  12       33.68       38.35      4.12 o 
   1  -4  12        1.26        0.93      2.66 o 
   2  -4  12        0.15        0.98      2.19 o 
   3  -4  12       12.01        6.15      4.19 o 
  -4  -3  12        1.78       -0.98      2.89 o 
  -3  -3  12        1.72        6.01      2.56 o 
  -2  -3  12       27.61       29.87      4.33 o 
  -1  -3  12       46.57       52.90      5.50 o 
   0  -3  12        1.24       -1.81      1.81 o 
   1  -3  12        7.18        6.90      3.12 o 
   2  -3  12        2.27        5.83      2.94 o 
   3  -3  12       12.82       17.48      3.87 o 
   4  -3  12        0.06       -1.54      3.17 o 
  -4  -2  12        2.22        5.27      2.84 o 
  -3  -2  12        0.11        1.77      1.77 o 
  -2  -2  12        0.02       -0.84      2.19 o 
  -1  -2  12       30.12       34.26      5.03 o 
   0  -2  12        3.56        3.29      2.96 o 
   1  -2  12       12.20       18.08      3.50 o 
   2  -2  12       20.77       26.99      3.91 o 
   3  -2  12       12.24       10.95      3.45 o 
   4  -2  12        0.17       -0.47      2.80 o 
   5  -2  12        0.03        1.03      2.61 o 
  -5  -1  12       11.69       11.37      3.50 o 
  -4  -1  12       34.34       44.65      4.99 o 
  -3  -1  12       56.80       60.26      6.71 o 
  -2  -1  12       10.62        7.32      3.31 o 
  -1  -1  12        9.96        6.99      2.70 o 
   0  -1  12        1.82        1.34      1.89 o 
   1  -1  12      140.57      159.81      8.53 o 
   2  -1  12       20.62       29.46      4.15 o 
   3  -1  12        0.29       -0.84      2.98 o 
   4  -1  12       14.99       11.98      3.54 o 
   5  -1  12        2.54        4.85      3.50 o 
  -4   0  12       31.88       23.12      4.94 o 
  -3   0  12       54.96       53.18      6.29 o 
  -2   0  12      176.87      188.80     10.16 o 
  -1   0  12      326.49      319.72     12.86 o 
   0   0  12        1.15       -1.49      4.64 o 
   1   0  12        6.93        8.90      2.24 o 
   2   0  12      123.47      114.84      7.74 o 
   3   0  12        0.48        1.58      2.10 o 
   4   0  12        0.19        2.56      2.10 o 
   5   0  12        0.54       -2.80      2.80 o 
   6   0  12        2.13       -0.51      2.75 o 
  -4   1  12        0.08       -0.98      2.80 o 
  -3   1  12        3.40        7.04      2.98 o 
  -2   1  12      120.77      126.82      7.92 o 
  -1   1  12       97.05       96.94      7.32 o 
   0   1  12      175.07      172.81     13.56 o 
   1   1  12      142.06      136.79      8.06 o 
   2   1  12      176.05      190.34      9.00 o 
   3   1  12       23.27       20.27      4.24 o 
   4   1  12       29.66       26.19      4.61 o 
   5   1  12        9.92       13.98      3.36 o 
   6   1  12       16.61       15.33      4.05 o 
  -4   2  12        0.10        0.51      2.52 o 
  -3   2  12        2.94        0.93      3.03 o 
  -2   2  12        0.14        2.94      1.54 o 
  -1   2  12        0.84        1.58      2.10 o 
   0   2  12      116.03       96.66      5.14 o 
   1   2  12      143.34      121.27      7.83 o 
   2   2  12        7.70        8.30      2.00 o 
   3   2  12       17.55       16.03      3.59 o 
   4   2  12        7.26        6.62      2.19 o 
   5   2  12        5.15        5.83      2.94 o 
   6   2  12       38.93       39.10      5.64 o 
  -3   3  12       10.26        9.65      3.78 o 
  -2   3  12        0.12        1.77      1.77 o 
  -1   3  12        0.14        2.52      2.05 o 
   0   3  12       16.12       15.46      2.62 o 
   1   3  12        4.30        3.91      2.28 o 
   2   3  12       54.43       47.31      5.50 o 
   3   3  12       73.76       61.47      5.78 o 
   4   3  12       23.39       18.18      3.91 o 
   5   3  12        8.16        3.17      2.75 o 
   6   3  12        2.88       -1.49      3.73 o 
  -3   4  12       31.56       47.40      5.97 o 
  -2   4  12        1.14        4.29      2.75 o 
  -1   4  12       52.99       52.62      5.97 o 
   0   4  12        4.08        2.16      1.70 o 
   1   4  12        0.08        2.05      2.00 o 
   2   4  12        0.16        0.00      2.00 o 
   3   4  12       53.06       63.94      5.87 o 
   4   4  12       20.51       19.30      3.26 o 
   5   4  12        2.54        7.46      2.70 o 
   6   4  12        0.09       -3.08      3.08 o 
  -2   5  12        1.54        5.17      3.50 o 
  -1   5  12       20.09       26.57      4.15 o 
   0   5  12       14.26       12.77      2.47 o 
   1   5  12       19.34       16.55      3.96 o 
   2   5  12        7.69        4.43      3.54 o 
   3   5  12        1.09        4.05      2.05 o 
   4   5  12        8.24        6.94      3.31 o 
   5   5  12        5.01        6.34      2.98 o 
   0   6  12        0.95        2.10      1.86 o 
   1   6  12       10.16        4.89      3.31 o 
   2   6  12        2.21        3.36      2.66 o 
   3   6  12        2.94        9.69      2.98 o 
   4   6  12        0.03        3.50      2.75 o 
  -2  -4  13        0.04        6.66      2.24 o 
  -1  -4  13        8.96        7.04      3.31 o 
   0  -4  13        2.76        1.59      2.44 o 
   1  -4  13        6.42       11.19      3.87 o 
  -3  -3  13        7.25       10.58      2.89 o 
  -2  -3  13       20.37       22.70      3.73 o 
  -1  -3  13       18.31       23.96      3.73 o 
   0  -3  13       52.97       50.82      4.63 o 
   1  -3  13       19.97       22.18      4.15 o 
   2  -3  13        0.19       -0.47      2.33 o 
   3  -3  13        1.92        5.64      2.75 o 
  -3  -2  13        1.67        0.98      3.22 o 
  -2  -2  13       35.76       33.70      4.94 o 
  -1  -2  13        3.95        5.78      2.94 o 
   0  -2  13        3.57        4.16      1.87 o 
   1  -2  13       17.69       18.64      3.78 o 
   2  -2  13        3.96        1.82      3.08 o 
   3  -2  13        8.21       13.42      2.80 o 
   4  -2  13        2.39        4.61      2.33 o 
  -4  -1  13        1.16        1.54      2.94 o 
  -3  -1  13       13.45       14.31      4.05 o 
  -2  -1  13       22.45       20.65      4.61 o 
  -1  -1  13        3.01        2.56      2.80 o 
   0  -1  13       67.11       78.82      4.76 o 
   1  -1  13       10.50       16.08      3.17 o 
   2  -1  13        0.30        1.30      2.00 o 
   3  -1  13        4.75        6.80      2.61 o 
   4  -1  13        8.84       12.12      3.96 o 
  -4   0  13       30.35       38.59      5.83 o 
  -3   0  13      144.81      172.49     10.39 o 
  -2   0  13       30.38       25.82      4.71 o 
  -1   0  13       18.25       14.45      4.38 o 
   0   0  13      108.62      114.92      5.73 o 
   1   0  13        1.62        2.05      3.17 o 
   2   0  13        3.67        0.42      2.56 o 
   3   0  13       35.81       45.53      5.17 o 
   4   0  13        8.94        9.32      3.08 o 
   5   0  13        0.01        0.00      3.03 o 
  -3   1  13        9.23        5.78      3.36 o 
  -2   1  13       15.05       22.04      3.82 o 
  -1   1  13       65.83       68.28      6.34 o 
   0   1  13      112.61      110.70      5.50 o 
   1   1  13        8.52       12.68      3.03 o 
   2   1  13        1.18       -2.05      2.70 o 
   3   1  13        1.20       -0.42      2.75 o 
   4   1  13       27.64       22.74      4.75 o 
   5   1  13        0.06        2.42      2.61 o 
  -3   2  13        2.10        2.00      3.40 o 
  -2   2  13        8.35        7.41      3.17 o 
  -1   2  13       42.01       43.34      4.99 o 
   0   2  13        1.14        1.48      1.64 o 
   1   2  13        5.51        0.84      3.12 o 
   2   2  13        0.00        0.84      2.38 o 
   3   2  13       59.59       75.88      6.43 o 
   4   2  13       27.83       30.81      4.19 o 
   5   2  13        0.04       -3.31      3.31 o 
  -2   3  13        3.86        4.38      3.45 o 
  -1   3  13        1.35        2.28      2.19 o 
   0   3  13        0.04        2.45      2.42 o 
   1   3  13        9.06        4.71      2.94 o 
   2   3  13        8.39       11.19      2.66 o 
   3   3  13        5.02        0.89      2.94 o 
   4   3  13        2.80        2.28      2.70 o 
   5   3  13       13.88       13.24      3.87 o 
  -2   4  13        0.10        2.05      2.42 o 
  -1   4  13       25.91       33.56      4.99 o 
   0   4  13        0.77        1.10      4.19 o 
   1   4  13       16.73       13.14      4.43 o 
   2   4  13       79.51       65.48      6.39 o 
   3   4  13       29.54       35.37      5.27 o 
   4   4  13        0.06       -0.93      1.91 o 
   5   4  13        6.77       10.58      2.89 o 
   0   5  13        8.01       12.74      4.47 o 
   1   5  13       13.75        6.80      3.82 o 
   2   5  13        4.08        0.47      3.17 o 
   3   5  13        3.47        1.96      2.56 o 
   4   5  13       14.67       14.54      4.05 o 
  -1  -3  14        1.60        3.59      2.89 o 
   0  -3  14        0.70       -1.06      2.05 o 
   1  -3  14        3.51        5.69      3.54 o 
  -2  -2  14        2.88        8.11      4.24 o 
  -1  -2  14        0.19        3.45      2.14 o 
   0  -2  14        3.09        4.83      2.42 o 
   1  -2  14        7.03        8.30      3.36 o 
   2  -2  14        0.04       -2.00      2.84 o 
  -2  -1  14        0.31       -2.98      2.98 o 
  -1  -1  14        0.12        0.93      3.17 o 
   0  -1  14        3.08        3.83      1.57 o 
   1  -1  14        4.85        6.06      3.82 o 
   2  -1  14        8.66       11.93      3.36 o 
   3  -1  14        2.57        4.47      3.54 o 
  -2   0  14        4.62        3.91      3.68 o 
  -1   0  14        3.59        5.17      2.52 o 
   0   0  14       63.12       60.12      8.25 o 
   1   0  14       21.07       23.26      4.52 o 
   2   0  14        3.12        6.01      3.26 o 
   3   0  14        0.00        3.82      1.82 o 
   4   0  14        8.63        7.08      3.36 o 
  -2   1  14       58.19       57.42      5.97 o 
  -1   1  14        0.76        0.00      2.84 o 
   0   1  14       14.66       16.76      2.69 o 
   1   1  14        1.53        2.70      2.24 o 
   2   1  14       16.63       19.71      4.05 o 
   3   1  14        4.45        7.55      3.22 o 
   4   1  14       39.00       37.24      5.64 o 
  -2   2  14        4.34        3.54      3.54 o 
  -1   2  14        6.63        4.80      3.26 o 
   0   2  14        0.83       -1.64      1.99 o 
   1   2  14       27.07       25.21      5.17 o 
   2   2  14        1.17       -0.47      3.54 o 
   3   2  14        5.00        7.08      3.17 o 
   4   2  14       17.26       19.30      4.10 o 
  -1   3  14        2.86        3.50      3.73 o 
   0   3  14        8.53        3.89      2.55 o 
   1   3  14        3.25        2.38      3.26 o 
   2   3  14        1.60        3.31      2.05 o 
   3   3  14        6.04        7.22      2.52 o 
   4   3  14        0.18        1.49      2.28 o 
   0   4  14       10.47       13.19      2.75 o 
   1   4  14       23.05       28.29      4.10 o 
   2   4  14        5.71       11.84      2.94 o 
   3   4  14        0.74        4.99      2.66 o 
   4   4  14        0.00        6.20      2.19 o 
   0  -1  15        0.44        1.93      1.96 o 
   1  -1  15       19.42       29.36      4.47 o 
  -1   0  15        3.36        3.12      3.12 o 
   0   0  15        0.00        0.19      2.39 o 
   1   0  15        3.17        0.51      3.08 o 
   2   0  15        0.01       -0.51      2.75 o 
   0   1  15        0.00       -1.03      2.77 o 
   1   1  15        0.04        0.51      2.80 o 
   2   1  15       11.17       13.10      3.36 o 
   0   2  15        0.00       -0.45      6.41 o 
   1   2  15       34.04       37.38      5.59 o 
   2   2  15       61.64       66.41      6.90 o 
                                                 
